# Supplementary material for: Acetonitrile­triaqua­[3-eth­oxy-1,8-(3,6,9-trioxaundecane-1,11-diyldi­oxy)-9H-xanthen-9-one]terbium(III) tris­(perchlorate)
Source: Acta Crystallogr Sect E Struct Rep Online. 2010 May 22;66(Pt 6):m704. doi: 10.1107/S1600536810018313 (PMC2979501; doi:10.1107/S1600536810018313)
Supplement: Supplementary file 1 [file e-66-0m704-sup1.cif]

##############################################################################
###                                                                        ###
###        Electronic paper (Acta Crystallographica Section E)             ###
###                                                                        ###
##############################################################################
#                                                                            #
# This CIF contains the data in a paper accepted for publication in Acta     #
# Crystallographica Section E. It conforms to the requirements of Notes      #
# for Authors for Section E, and has been peer reviewed under the auspices   #
# of the IUCr Commission on Journals.                                        #
#                                                                            #
# Full details of the Crystallographic Information File format               #
# are given in the paper "The Crystallographic Information File (CIF):       #
# a New Standard Archive File for Crystallography" by S. R. Hall, F. H.      #
# Allen and I. D. Brown [Acta Cryst. (1991), A47, 655-685].                  #
#                                                                            #
# The current version of the core CIF dictionary is obtainable from          #
# ftp://ftp.iucr.org/pub/cif_core.dic. The current version number is 2.4.    #
#                                                                            #
# Software is freely available for graphical display of the structure(s) in  #
# this CIF.  For information consult the CIF home page http://www.iucr.org/  #
# cif/home.html                                                              #
#                                                                            #
# This file may be used for bona fide research purposes within the           #
# scientific community so long as proper attribution is given to the journal # 
# article from which it was obtained.                                        #
#                                                                            #
##############################################################################
                                             
data_I
_audit_creation_method     SHELXL-97
_chemical_name_systematic
;
Acetonitriletriaqua[3-ethoxy-1,8-(3,6,9-trioxaundecane-1,11-
diyldioxy)-9<i>H</i>-xanthen-9-one]terbium(III) tris(perchlorate)
;
_chemical_name_common     ?
_chemical_formula_moiety     'C25 H35 N O11 Tb 3+, 3(Cl O4 -)'
_chemical_formula_sum     'C25 H35 Cl3 N O23 Tb'
_chemical_formula_iupac     '[Tb (C2 H3 N) (C23 H26 O8) (H2 O)3] (Cl O4)3'
_chemical_formula_weight     982.81
_chemical_melting_point     ?
_symmetry_cell_setting     Triclinic
_symmetry_space_group_name_H-M     'P -1'
_symmetry_space_group_name_Hall     '-P 1'
loop_
    _symmetry_equiv_pos_as_xyz
    'x, y, z'
    '-x, -y, -z'
_cell_length_a     10.2838(2)
_cell_length_b     11.7932(3)
_cell_length_c     15.4680(4)
_cell_angle_alpha     85.9330(10)
_cell_angle_beta     84.8130(10)
_cell_angle_gamma     77.3630(10)
_cell_volume     1820.48(7)
_cell_formula_units_Z     2
_cell_measurement_reflns_used     5453
_cell_measurement_theta_min     1.32
_cell_measurement_theta_max     27.55
_cell_measurement_temperature     296(2)
_exptl_crystal_description     block
_exptl_crystal_colour     light_yellow
_exptl_crystal_size_max     0.25
_exptl_crystal_size_mid     0.21
_exptl_crystal_size_min     0.15
_exptl_crystal_density_diffrn     1.793
_exptl_crystal_density_meas     ?
_exptl_crystal_density_method     'not measured'
_exptl_crystal_F_000     984
_exptl_absorpt_coefficient_mu     2.253
_exptl_absorpt_correction_type     'multi-scan'
_exptl_absorpt_process_details     '(SADABS; Bruker, 2002)'
_exptl_absorpt_correction_T_min     0.575
_exptl_absorpt_correction_T_max     0.713
_exptl_special_details
;
;
_diffrn_ambient_temperature     296(2)
_diffrn_radiation_type     MoK\a
_diffrn_radiation_wavelength     0.71073
_diffrn_radiation_source     'fine-focus sealed tube'
_diffrn_radiation_monochromator     graphite
_diffrn_measurement_device_type     'Bruker SMART CCD area-detector'
_diffrn_measurement_method     'phi and omega scans'
_diffrn_detector_area_resol_mean     ?
_diffrn_reflns_number     11523
_diffrn_reflns_av_R_equivalents     0.0186
_diffrn_reflns_av_sigmaI/netI     0.0455
_diffrn_reflns_theta_min     1.32
_diffrn_reflns_theta_max     27.55
_diffrn_reflns_theta_full     27.55
_diffrn_measured_fraction_theta_max     0.960
_diffrn_measured_fraction_theta_full     0.960
_diffrn_reflns_limit_h_min     -13
_diffrn_reflns_limit_h_max     11
_diffrn_reflns_limit_k_min     -13
_diffrn_reflns_limit_k_max     15
_diffrn_reflns_limit_l_min     -20
_diffrn_reflns_limit_l_max     20
_diffrn_standards_number     ?
_diffrn_standards_interval_count     ?
_diffrn_standards_interval_time     ?
_diffrn_standards_decay_%     ?
_refine_special_details
;
Refinement of <i>F</i>^2^ against ALL reflections. The weighted <i>R</i>-factor
wR and goodness of fit <i>S</i> are based on <i>F</i>^2^, conventional
<i>R</i>-factors <i>R</i> are based on <i>F</i>, with <i>F</i> set to zero for
negative <i>F</i>^2^. The threshold expression of <i>F</i>^2^ >
\s(<i>F</i>^2^) is used only for calculating <i>R</i>-factors(gt) etc. and is
not relevant to the choice of reflections for refinement. <i>R</i>-factors
based on <i>F</i>^2^ are statistically about twice as large as those based on
<i>F</i>, and <i>R</i>- factors based on ALL data will be even larger.
;
_reflns_number_total     8058
_reflns_number_gt     6378
_reflns_threshold_expression     I>2sigma(I)
_refine_ls_structure_factor_coef     Fsqd
_refine_ls_matrix_type     full
_refine_ls_R_factor_all     0.0638
_refine_ls_R_factor_gt     0.0444
_refine_ls_wR_factor_gt     0.1030
_refine_ls_wR_factor_ref     0.1130
_refine_ls_goodness_of_fit_ref     1.029
_refine_ls_restrained_S_all     1.029
_refine_ls_number_reflns     8058
_refine_ls_number_parameters     495
_refine_ls_number_restraints     0
_refine_ls_hydrogen_treatment     mixed
_refine_ls_weighting_scheme     calc
_refine_ls_weighting_details
         'calc w=1/[\s^2^(Fo^2^)+(0.0551P)^2^+2.2597P] where P=(Fo^2^+2Fc^2^)/3'
_atom_sites_solution_hydrogens     geom
_atom_sites_solution_primary     direct
_atom_sites_solution_secondary     difmap
_refine_ls_shift/su_max     0.001
_refine_ls_shift/su_mean     0.000
_refine_diff_density_max     0.956
_refine_diff_density_min     -0.849
_refine_ls_extinction_method     none
_refine_ls_extinction_coef     ?
loop_
    _atom_type_symbol
    _atom_type_description
    _atom_type_scat_dispersion_real
    _atom_type_scat_dispersion_imag
    _atom_type_scat_source
    'C' 'C' 0.0033 0.0016
                         'International Tables Vol C Tables 4.2.6.8 and 6.1.1.4'
    'H' 'H' 0.0000 0.0000
                         'International Tables Vol C Tables 4.2.6.8 and 6.1.1.4'
    'N' 'N' 0.0061 0.0033
                         'International Tables Vol C Tables 4.2.6.8 and 6.1.1.4'
    'O' 'O' 0.0106 0.0060
                         'International Tables Vol C Tables 4.2.6.8 and 6.1.1.4'
    'Cl' 'Cl' 0.1484 0.1585
                         'International Tables Vol C Tables 4.2.6.8 and 6.1.1.4'
    'Tb' 'Tb' -0.1723 4.1537
                         'International Tables Vol C Tables 4.2.6.8 and 6.1.1.4'
_computing_data_collection     'SMART (Bruker, 2002)'
_computing_cell_refinement     'SAINT (Bruker, 2002)'
_computing_data_reduction     'SAINT (Bruker, 2002)'
_computing_structure_solution     'SHELXS97 (Sheldrick, 2008)'
_computing_structure_refinement     'SHELXL97 (Sheldrick, 2008)'
_computing_molecular_graphics     'SHELXTL (Sheldrick, 2008)'
_computing_publication_material     'SHELXTL (Sheldrick, 2008)'
loop_
    _atom_site_type_symbol
    _atom_site_label
    _atom_site_fract_x
    _atom_site_fract_y
    _atom_site_fract_z
    _atom_site_U_iso_or_equiv
    _atom_site_adp_type
    _atom_site_calc_flag
    _atom_site_refinement_flags
    _atom_site_occupancy
    _atom_site_disorder_assembly
    _atom_site_disorder_group
    Tb Tb1 0.62956(3) 0.68996(2) 0.713567(15) 0.04133(9) Uani d . 1 . .
    O O1 0.8255(3) 0.6826(3) 0.7643(2) 0.0450(8) Uani d . 1 . .
    O O21 0.6216(5) 0.5850(4) 0.8529(3) 0.0566(10) Uani d . 1 . .
    H H21 0.6430 0.5149 0.8460 0.085 Uiso calc R 1 . .
    O O3 0.4659(3) 0.8280(3) 0.8027(2) 0.0532(9) Uani d . 1 . .
    O O4 0.4088(4) 0.6427(4) 0.7352(2) 0.0583(10) Uani d . 1 . .
    O O22 0.7823(5) 0.6600(4) 0.5871(3) 0.0629(11) Uani d . 1 . .
    H H22 0.7403 0.6693 0.5436 0.094 Uiso calc R 1 . .
    O O5 0.6272(5) 0.4898(4) 0.6758(3) 0.0645(11) Uani d . 1 . .
    Cl Cl3 0.58766(14) 0.28177(12) 0.93099(9) 0.0524(3) Uani d . 1 . .
    O O7 1.1022(3) 0.5922(3) 0.9413(2) 0.0450(8) Uani d . 1 . .
    O O2 0.6953(3) 0.8444(3) 0.8646(2) 0.0479(8) Uani d . 1 . .
    O O23 0.4973(5) 0.7627(6) 0.5967(3) 0.0722(16) Uani d . 1 . .
    H H23 0.5268 0.8151 0.5696 0.108 Uiso calc R 1 . .
    C C8 1.0050(5) 0.6910(4) 0.9512(3) 0.0419(11) Uani d . 1 . .
    C C1 0.8996(5) 0.6481(4) 0.8254(3) 0.0394(11) Uani d . 1 . .
    C C12 0.7988(5) 0.8197(4) 0.9165(3) 0.0426(11) Uani d . 1 . .
    C C14 0.5776(5) 0.9279(5) 0.8924(4) 0.0479(12) Uani d . 1 . .
    H H14A 0.6002 1.0018 0.9008 0.058 Uiso calc R 1 . .
    H H14B 0.5375 0.9006 0.9469 0.058 Uiso calc R 1 . .
    C C15 0.4839(6) 0.9414(5) 0.8238(4) 0.0567(14) Uani d . 1 . .
    H H15A 0.3984 0.9890 0.8436 0.068 Uiso calc R 1 . .
    H H15B 0.5186 0.9803 0.7723 0.068 Uiso calc R 1 . .
    Cl Cl1 0.12202(18) 0.72796(18) 0.58648(11) 0.0746(5) Uani d . 1 . .
    O O6 0.8842(4) 0.4699(3) 0.7159(3) 0.0592(10) Uani d . 1 . .
    O O17 0.6598(4) 0.1902(4) 0.9828(3) 0.0781(14) Uani d . 1 . .
    O O9 0.2559(5) 0.7073(6) 0.5564(3) 0.0971(17) Uani d . 1 . .
    C C2 0.9915(5) 0.5367(4) 0.8252(3) 0.0400(11) Uani d . 1 . .
    C C3 0.9880(5) 0.4490(5) 0.7672(3) 0.0474(12) Uani d . 1 . .
    C C11 0.8093(5) 0.8861(5) 0.9839(3) 0.0456(12) Uani d . 1 . .
    H H11 0.7421 0.9505 0.9973 0.055 Uiso calc R 1 . .
    C C7 1.0918(5) 0.5144(5) 0.8830(3) 0.0435(11) Uani d . 1 . .
    O O19 0.4947(7) 0.3609(6) 0.9798(4) 0.119(2) Uani d . 1 . .
    C C6 1.1903(5) 0.4127(5) 0.8834(4) 0.0508(13) Uani d . 1 . .
    H H6 1.2562 0.3994 0.9226 0.061 Uiso calc R 1 . .
    C C22 1.0381(6) 0.9085(5) 1.1451(4) 0.0578(14) Uani d . 1 . .
    H H22A 1.1163 0.9158 1.1069 0.069 Uiso calc R 1 . .
    H H22B 1.0533 0.8307 1.1725 0.069 Uiso calc R 1 . .
    O O8 0.9219(4) 0.9290(3) 1.0964(2) 0.0556(9) Uani d . 1 . .
    N N1 0.6831(5) 0.8781(4) 0.6609(3) 0.0579(12) Uani d . 1 . .
    O O18 0.6795(6) 0.3394(5) 0.8823(4) 0.111(2) Uani d . 1 . .
    C C16 0.3279(6) 0.8247(7) 0.7959(4) 0.0669(18) Uani d . 1 . .
    H H16A 0.2983 0.8624 0.7412 0.080 Uiso calc R 1 . .
    H H16B 0.2723 0.8656 0.8429 0.080 Uiso calc R 1 . .
    C C4 1.0872(6) 0.3490(5) 0.7670(4) 0.0590(15) Uani d . 1 . .
    H H4 1.0872 0.2921 0.7283 0.071 Uiso calc R 1 . .
    C C5 1.1868(6) 0.3329(5) 0.8241(4) 0.0594(16) Uani d . 1 . .
    H H5 1.2536 0.2655 0.8220 0.071 Uiso calc R 1 . .
    C C24 0.7305(8) 0.9440(7) 0.6198(5) 0.0745(19) Uani d . 1 . .
    C C17 0.3163(6) 0.7015(7) 0.8009(4) 0.0716(19) Uani d . 1 . .
    H H17A 0.3369 0.6659 0.8579 0.086 Uiso calc R 1 . .
    H H17B 0.2259 0.6964 0.7912 0.086 Uiso calc R 1 . .
    C C23 1.0136(7) 0.9969(7) 1.2126(4) 0.077(2) Uani d . 1 . .
    H H23A 0.9924 1.0735 1.1851 0.115 Uiso calc R 1 . .
    H H23B 1.0923 0.9889 1.2434 0.115 Uiso calc R 1 . .
    H H23C 0.9402 0.9851 1.2527 0.115 Uiso calc R 1 . .
    C C18 0.4008(8) 0.5229(6) 0.7296(5) 0.085(2) Uani d . 1 . .
    H H18A 0.3113 0.5184 0.7173 0.102 Uiso calc R 1 . .
    H H18B 0.4213 0.4798 0.7842 0.102 Uiso calc R 1 . .
    C C20 0.7348(8) 0.4169(6) 0.6267(5) 0.082(2) Uani d . 1 . .
    H H20A 0.7610 0.4606 0.5751 0.098 Uiso calc R 1 . .
    H H20B 0.7039 0.3511 0.6082 0.098 Uiso calc R 1 . .
    C C19 0.4985(8) 0.4731(7) 0.6589(5) 0.083(2) Uani d . 1 . .
    H H19A 0.5007 0.3907 0.6564 0.099 Uiso calc R 1 . .
    H H19B 0.4730 0.5114 0.6035 0.099 Uiso calc R 1 . .
    C C21 0.8518(8) 0.3737(6) 0.6776(5) 0.0717(18) Uani d . 1 . .
    H H21A 0.8319 0.3173 0.7227 0.086 Uiso calc R 1 . .
    H H21B 0.9272 0.3360 0.6401 0.086 Uiso calc R 1 . .
    O O20 0.5193(8) 0.2364(6) 0.8729(6) 0.155(3) Uani d . 1 . .
    O O11 0.0459(7) 0.7624(8) 0.5156(5) 0.150(3) Uani d . 1 . .
    Cl Cl2 0.6453(2) 0.83662(18) 0.38551(11) 0.0855(6) Uani d . 1 . .
    O O14 0.5774(8) 0.8979(6) 0.4544(4) 0.124(2) Uani d . 1 . .
    O O13 0.7159(10) 0.7302(8) 0.4167(4) 0.191(5) Uani d . 1 . .
    O O12 0.0867(10) 0.6318(8) 0.6195(8) 0.214(5) Uani d . 1 . .
    C C25 0.7899(11) 1.0288(9) 0.5657(7) 0.123(4) Uani d . 1 . .
    H H25A 0.8034 1.0060 0.5066 0.185 Uiso calc R 1 . .
    H H25B 0.8742 1.0320 0.5864 0.185 Uiso calc R 1 . .
    H H25C 0.7311 1.1040 0.5684 0.185 Uiso calc R 1 . .
    O O15 0.7179(9) 0.8940(7) 0.3332(6) 0.169(4) Uani d . 1 . .
    O O16 0.5489(14) 0.8129(8) 0.3300(7) 0.228(6) Uani d . 1 . .
    O O10 0.0952(10) 0.8067(11) 0.6477(7) 0.236(6) Uani d . 1 . .
    C C13 0.8999(5) 0.7188(4) 0.8973(3) 0.0383(10) Uani d . 1 . .
    C C10 0.9210(5) 0.8566(5) 1.0321(3) 0.0450(12) Uani d . 1 . .
    C C9 1.0207(5) 0.7590(5) 1.0162(3) 0.0458(12) Uani d . 1 . .
    H H9 1.0954 0.7402 1.0483 0.055 Uiso calc R 1 . .
    H H21C 0.569(6) 0.614(5) 0.888(4) 0.049(18) Uiso d . 1 . .
    H H22C 0.868(7) 0.639(6) 0.588(5) 0.08(2) Uiso d . 1 . .
    H H23D 0.447(8) 0.747(8) 0.595(6) 0.09(4) Uiso d . 1 . .
loop_
    _atom_site_aniso_label
    _atom_site_aniso_U_11
    _atom_site_aniso_U_22
    _atom_site_aniso_U_33
    _atom_site_aniso_U_12
    _atom_site_aniso_U_13
    _atom_site_aniso_U_23
    Tb1 0.04631(15) 0.04543(15) 0.03356(13) -0.01557(11) -0.00238(9) 0.00619(9)
    O1 0.0435(19) 0.050(2) 0.0392(18) -0.0054(16) -0.0057(15) 0.0032(15)
    O21 0.079(3) 0.049(2) 0.040(2) -0.017(2) 0.007(2) 0.0028(17)
    O3 0.0391(19) 0.064(3) 0.057(2) -0.0079(18) -0.0062(16) -0.0111(19)
    O4 0.060(2) 0.070(3) 0.052(2) -0.033(2) -0.0022(18) 0.0069(19)
    O22 0.064(3) 0.074(3) 0.047(2) -0.012(2) 0.003(2) 0.004(2)
    O5 0.077(3) 0.053(3) 0.068(3) -0.022(2) -0.011(2) -0.006(2)
    Cl3 0.0543(8) 0.0476(8) 0.0520(7) -0.0045(6) -0.0053(6) 0.0023(6)
    O7 0.0366(18) 0.045(2) 0.049(2) -0.0004(15) -0.0050(15) 0.0018(16)
    O2 0.0410(19) 0.048(2) 0.049(2) 0.0060(16) -0.0106(15) -0.0079(16)
    O23 0.062(3) 0.107(4) 0.055(3) -0.042(3) -0.018(2) 0.032(2)
    C8 0.038(3) 0.042(3) 0.045(3) -0.012(2) 0.001(2) 0.005(2)
    C1 0.034(2) 0.042(3) 0.039(2) -0.008(2) 0.0051(19) 0.003(2)
    C12 0.042(3) 0.039(3) 0.045(3) -0.006(2) -0.004(2) 0.003(2)
    C14 0.045(3) 0.038(3) 0.057(3) 0.001(2) -0.004(2) -0.009(2)
    C15 0.049(3) 0.051(3) 0.064(4) 0.007(3) -0.014(3) -0.007(3)
    Cl1 0.0713(10) 0.0992(13) 0.0619(9) -0.0366(10) 0.0023(8) -0.0143(9)
    O6 0.070(3) 0.047(2) 0.060(2) -0.008(2) -0.009(2) -0.0096(18)
    O17 0.063(3) 0.074(3) 0.089(3) -0.006(2) -0.005(2) 0.030(3)
    O9 0.074(3) 0.150(5) 0.080(3) -0.048(3) -0.009(3) -0.012(3)
    C2 0.039(3) 0.040(3) 0.039(2) -0.008(2) 0.0040(19) 0.002(2)
    C3 0.050(3) 0.045(3) 0.045(3) -0.010(2) 0.004(2) 0.000(2)
    C11 0.044(3) 0.042(3) 0.048(3) -0.004(2) -0.001(2) -0.003(2)
    C7 0.038(3) 0.049(3) 0.042(3) -0.011(2) 0.003(2) 0.005(2)
    O19 0.126(5) 0.115(5) 0.086(4) 0.032(4) 0.021(4) -0.015(3)
    C6 0.038(3) 0.052(3) 0.058(3) -0.003(2) -0.001(2) 0.010(3)
    C22 0.061(4) 0.061(4) 0.056(3) -0.019(3) -0.013(3) -0.004(3)
    O8 0.061(2) 0.053(2) 0.054(2) -0.0103(19) -0.0105(18) -0.0107(18)
    N1 0.067(3) 0.052(3) 0.055(3) -0.017(2) -0.010(2) 0.012(2)
    O18 0.088(4) 0.088(4) 0.139(5) -0.005(3) 0.017(4) 0.051(4)
    C16 0.038(3) 0.109(6) 0.056(4) -0.019(3) 0.000(2) -0.015(4)
    C4 0.066(4) 0.045(3) 0.060(4) -0.005(3) 0.015(3) -0.005(3)
    C5 0.048(3) 0.043(3) 0.077(4) 0.000(3) 0.012(3) 0.008(3)
    C24 0.085(5) 0.077(5) 0.064(4) -0.026(4) -0.011(4) 0.008(4)
    C17 0.051(3) 0.114(6) 0.056(4) -0.038(4) 0.006(3) 0.006(4)
    C23 0.074(4) 0.099(6) 0.067(4) -0.034(4) -0.007(3) -0.023(4)
    C18 0.085(5) 0.081(5) 0.102(6) -0.053(4) -0.014(4) 0.023(4)
    C20 0.107(6) 0.062(4) 0.077(5) -0.009(4) -0.011(4) -0.037(4)
    C19 0.090(5) 0.067(5) 0.103(6) -0.036(4) -0.022(5) -0.008(4)
    C21 0.091(5) 0.058(4) 0.065(4) -0.007(4) -0.009(4) -0.020(3)
    O20 0.171(7) 0.114(5) 0.189(8) -0.001(5) -0.114(6) -0.037(5)
    O11 0.102(5) 0.235(9) 0.121(6) -0.028(5) -0.047(4) -0.036(6)
    Cl2 0.1145(15) 0.0836(13) 0.0432(8) 0.0040(11) 0.0072(9) 0.0045(8)
    O14 0.175(7) 0.107(5) 0.070(4) 0.005(4) 0.022(4) -0.016(3)
    O13 0.240(10) 0.175(8) 0.080(4) 0.104(7) 0.019(5) 0.026(5)
    O12 0.176(8) 0.158(8) 0.289(12) -0.062(7) 0.077(8) 0.081(8)
    C25 0.149(9) 0.114(8) 0.122(8) -0.073(7) -0.010(7) 0.033(6)
    O15 0.168(8) 0.130(6) 0.188(8) -0.038(6) 0.070(6) 0.036(6)
    O16 0.378(17) 0.152(8) 0.186(9) -0.063(9) -0.161(11) -0.016(7)
    O10 0.158(8) 0.340(15) 0.215(10) 0.000(9) -0.021(7) -0.211(11)
    C13 0.037(2) 0.038(3) 0.039(2) -0.007(2) -0.0002(19) 0.0036(19)
    C10 0.048(3) 0.046(3) 0.044(3) -0.016(2) -0.002(2) -0.001(2)
    C9 0.043(3) 0.050(3) 0.045(3) -0.011(2) -0.007(2) 0.002(2)
_geom_special_details
;
All esds (except the esd in the dihedral angle between two l.s. planes) are
estimated using the full covariance matrix. The cell esds are taken into
account individually in the estimation of esds in distances, angles and
torsion angles; correlations between esds in cell parameters are only used
when they are defined by crystal symmetry. An approximate (isotropic)
treatment of cell esds is used for estimating esds involving l.s. planes.
;
loop_
    _geom_bond_atom_site_label_1
    _geom_bond_atom_site_label_2
    _geom_bond_site_symmetry_2
    _geom_bond_distance
    _geom_bond_publ_flag
    Tb1 O1 . 2.210(3) Y
    Tb1 O23 . 2.359(5) Y
    Tb1 O22 . 2.391(4) Y
    Tb1 O21 . 2.412(4) Y
    Tb1 O4 . 2.442(4) Y
    Tb1 N1 . 2.467(5) Y
    Tb1 O3 . 2.467(4) Y
    Tb1 O5 . 2.477(4) Y
    O1 C1 . 1.257(6) ?
    O21 H21 . 0.8200 ?
    O21 H21C . 0.78(6) ?
    O3 C16 . 1.442(6) ?
    O3 C15 . 1.453(7) ?
    O4 C17 . 1.433(7) ?
    O4 C18 . 1.443(8) ?
    O22 H22 . 0.8200 ?
    O22 H22C . 0.86(7) ?
    O5 C19 . 1.430(8) ?
    O5 C20 . 1.437(8) ?
    Cl3 O19 . 1.391(5) ?
    Cl3 O20 . 1.391(6) ?
    Cl3 O17 . 1.411(5) ?
    Cl3 O18 . 1.415(5) ?
    O7 C7 . 1.357(6) ?
    O7 C8 . 1.366(6) ?
    O2 C12 . 1.359(6) ?
    O2 C14 . 1.437(6) ?
    O23 H23 . 0.8200 ?
    O23 H23D . 0.59(8) ?
    C8 C9 . 1.372(7) ?
    C8 C13 . 1.393(7) ?
    C1 C13 . 1.436(7) ?
    C1 C2 . 1.441(7) ?
    C12 C11 . 1.373(7) ?
    C12 C13 . 1.428(7) ?
    C14 C15 . 1.474(7) ?
    C14 H14A . 0.9700 ?
    C14 H14B . 0.9700 ?
    C15 H15A . 0.9700 ?
    C15 H15B . 0.9700 ?
    Cl1 O12 . 1.321(8) ?
    Cl1 O10 . 1.341(7) ?
    Cl1 O9 . 1.387(5) ?
    Cl1 O11 . 1.390(7) ?
    O6 C3 . 1.358(7) ?
    O6 C21 . 1.428(7) ?
    C2 C7 . 1.395(7) ?
    C2 C3 . 1.424(7) ?
    C3 C4 . 1.381(8) ?
    C11 C10 . 1.393(7) ?
    C11 H11 . 0.9300 ?
    C7 C6 . 1.391(7) ?
    C6 C5 . 1.368(8) ?
    C6 H6 . 0.9300 ?
    C22 O8 . 1.437(7) ?
    C22 C23 . 1.494(8) ?
    C22 H22A . 0.9700 ?
    C22 H22B . 0.9700 ?
    O8 C10 . 1.358(6) ?
    N1 C24 . 1.134(8) ?
    C16 C17 . 1.480(10) ?
    C16 H16A . 0.9700 ?
    C16 H16B . 0.9700 ?
    C4 C5 . 1.386(9) ?
    C4 H4 . 0.9300 ?
    C5 H5 . 0.9300 ?
    C24 C25 . 1.459(10) ?
    C17 H17A . 0.9700 ?
    C17 H17B . 0.9700 ?
    C23 H23A . 0.9600 ?
    C23 H23B . 0.9600 ?
    C23 H23C . 0.9600 ?
    C18 C19 . 1.478(11) ?
    C18 H18A . 0.9700 ?
    C18 H18B . 0.9700 ?
    C20 C21 . 1.474(10) ?
    C20 H20A . 0.9700 ?
    C20 H20B . 0.9700 ?
    C19 H19A . 0.9700 ?
    C19 H19B . 0.9700 ?
    C21 H21A . 0.9700 ?
    C21 H21B . 0.9700 ?
    Cl2 O15 . 1.306(7) ?
    Cl2 O14 . 1.378(5) ?
    Cl2 O13 . 1.383(7) ?
    Cl2 O16 . 1.452(9) ?
    C25 H25A . 0.9600 ?
    C25 H25B . 0.9600 ?
    C25 H25C . 0.9600 ?
    C10 C9 . 1.383(7) ?
    C9 H9 . 0.9300 ?
loop_
    _geom_angle_atom_site_label_1
    _geom_angle_atom_site_label_2
    _geom_angle_atom_site_label_3
    _geom_angle_site_symmetry_1
    _geom_angle_site_symmetry_3
    _geom_angle
    _geom_angle_publ_flag
    O1 Tb1 O23 . . 143.59(15) ?
    O1 Tb1 O22 . . 76.61(15) ?
    O23 Tb1 O22 . . 75.57(18) ?
    O1 Tb1 O21 . . 74.85(14) ?
    O23 Tb1 O21 . . 141.50(17) ?
    O22 Tb1 O21 . . 132.39(16) ?
    O1 Tb1 O4 . . 148.44(13) ?
    O23 Tb1 O4 . . 67.93(16) ?
    O22 Tb1 O4 . . 127.08(15) ?
    O21 Tb1 O4 . . 73.59(15) ?
    O1 Tb1 N1 . . 76.60(15) ?
    O23 Tb1 N1 . . 72.53(18) ?
    O22 Tb1 N1 . . 71.28(17) ?
    O21 Tb1 N1 . . 135.07(15) ?
    O4 Tb1 N1 . . 127.39(16) ?
    O1 Tb1 O3 . . 105.85(12) ?
    O23 Tb1 O3 . . 86.31(18) ?
    O22 Tb1 O3 . . 147.85(15) ?
    O21 Tb1 O3 . . 77.27(15) ?
    O4 Tb1 O3 . . 66.29(13) ?
    N1 Tb1 O3 . . 78.08(15) ?
    O1 Tb1 O5 . . 106.73(14) ?
    O23 Tb1 O5 . . 89.00(19) ?
    O22 Tb1 O5 . . 76.39(15) ?
    O21 Tb1 O5 . . 76.40(14) ?
    O4 Tb1 O5 . . 66.27(15) ?
    N1 Tb1 O5 . . 145.78(16) ?
    O3 Tb1 O5 . . 130.40(14) ?
    C1 O1 Tb1 . . 146.5(3) ?
    Tb1 O21 H21 . . 109.5 ?
    Tb1 O21 H21C . . 117(5) ?
    H21 O21 H21C . . 124.8 ?
    C16 O3 C15 . . 113.1(4) ?
    C16 O3 Tb1 . . 115.2(3) ?
    C15 O3 Tb1 . . 124.5(3) ?
    C17 O4 C18 . . 113.2(5) ?
    C17 O4 Tb1 . . 117.7(3) ?
    C18 O4 Tb1 . . 117.8(4) ?
    Tb1 O22 H22 . . 109.5 ?
    Tb1 O22 H22C . . 125(5) ?
    H22 O22 H22C . . 125.5 ?
    C19 O5 C20 . . 113.0(5) ?
    C19 O5 Tb1 . . 114.3(4) ?
    C20 O5 Tb1 . . 123.9(4) ?
    O19 Cl3 O20 . . 107.9(5) ?
    O19 Cl3 O17 . . 112.7(4) ?
    O20 Cl3 O17 . . 109.5(4) ?
    O19 Cl3 O18 . . 109.9(4) ?
    O20 Cl3 O18 . . 108.0(5) ?
    O17 Cl3 O18 . . 108.5(3) ?
    C7 O7 C8 . . 120.1(4) ?
    C12 O2 C14 . . 118.2(4) ?
    Tb1 O23 H23 . . 109.5 ?
    Tb1 O23 H23D . . 118(9) ?
    H23 O23 H23D . . 131.4 ?
    O7 C8 C9 . . 115.1(5) ?
    O7 C8 C13 . . 121.1(4) ?
    C9 C8 C13 . . 123.8(5) ?
    O1 C1 C13 . . 121.9(4) ?
    O1 C1 C2 . . 121.3(4) ?
    C13 C1 C2 . . 116.8(4) ?
    O2 C12 C11 . . 123.6(5) ?
    O2 C12 C13 . . 116.2(4) ?
    C11 C12 C13 . . 120.3(5) ?
    O2 C14 C15 . . 107.2(4) ?
    O2 C14 H14A . . 110.3 ?
    C15 C14 H14A . . 110.3 ?
    O2 C14 H14B . . 110.3 ?
    C15 C14 H14B . . 110.3 ?
    H14A C14 H14B . . 108.5 ?
    O3 C15 C14 . . 109.9(5) ?
    O3 C15 H15A . . 109.7 ?
    C14 C15 H15A . . 109.7 ?
    O3 C15 H15B . . 109.7 ?
    C14 C15 H15B . . 109.7 ?
    H15A C15 H15B . . 108.2 ?
    O12 Cl1 O10 . . 108.5(8) ?
    O12 Cl1 O9 . . 111.7(5) ?
    O10 Cl1 O9 . . 111.1(5) ?
    O12 Cl1 O11 . . 104.9(7) ?
    O10 Cl1 O11 . . 112.4(6) ?
    O9 Cl1 O11 . . 108.1(4) ?
    C3 O6 C21 . . 118.6(5) ?
    C7 C2 C3 . . 118.0(5) ?
    C7 C2 C1 . . 118.5(5) ?
    C3 C2 C1 . . 123.4(5) ?
    O6 C3 C4 . . 124.2(5) ?
    O6 C3 C2 . . 116.7(5) ?
    C4 C3 C2 . . 119.1(5) ?
    C12 C11 C10 . . 119.8(5) ?
    C12 C11 H11 . . 120.1 ?
    C10 C11 H11 . . 120.1 ?
    O7 C7 C6 . . 115.2(5) ?
    O7 C7 C2 . . 122.2(5) ?
    C6 C7 C2 . . 122.5(5) ?
    C5 C6 C7 . . 117.6(5) ?
    C5 C6 H6 . . 121.2 ?
    C7 C6 H6 . . 121.2 ?
    O8 C22 C23 . . 107.7(5) ?
    O8 C22 H22A . . 110.2 ?
    C23 C22 H22A . . 110.2 ?
    O8 C22 H22B . . 110.2 ?
    C23 C22 H22B . . 110.2 ?
    H22A C22 H22B . . 108.5 ?
    C10 O8 C22 . . 117.9(4) ?
    C24 N1 Tb1 . . 160.0(6) ?
    O3 C16 C17 . . 108.4(5) ?
    O3 C16 H16A . . 110.0 ?
    C17 C16 H16A . . 110.0 ?
    O3 C16 H16B . . 110.0 ?
    C17 C16 H16B . . 110.0 ?
    H16A C16 H16B . . 108.4 ?
    C3 C4 C5 . . 120.3(6) ?
    C3 C4 H4 . . 119.8 ?
    C5 C4 H4 . . 119.8 ?
    C6 C5 C4 . . 122.3(6) ?
    C6 C5 H5 . . 118.8 ?
    C4 C5 H5 . . 118.8 ?
    N1 C24 C25 . . 178.9(9) ?
    O4 C17 C16 . . 107.8(5) ?
    O4 C17 H17A . . 110.1 ?
    C16 C17 H17A . . 110.1 ?
    O4 C17 H17B . . 110.1 ?
    C16 C17 H17B . . 110.1 ?
    H17A C17 H17B . . 108.5 ?
    C22 C23 H23A . . 109.5 ?
    C22 C23 H23B . . 109.5 ?
    H23A C23 H23B . . 109.5 ?
    C22 C23 H23C . . 109.5 ?
    H23A C23 H23C . . 109.5 ?
    H23B C23 H23C . . 109.5 ?
    O4 C18 C19 . . 107.9(5) ?
    O4 C18 H18A . . 110.1 ?
    C19 C18 H18A . . 110.1 ?
    O4 C18 H18B . . 110.1 ?
    C19 C18 H18B . . 110.1 ?
    H18A C18 H18B . . 108.4 ?
    O5 C20 C21 . . 112.1(5) ?
    O5 C20 H20A . . 109.2 ?
    C21 C20 H20A . . 109.2 ?
    O5 C20 H20B . . 109.2 ?
    C21 C20 H20B . . 109.2 ?
    H20A C20 H20B . . 107.9 ?
    O5 C19 C18 . . 108.4(6) ?
    O5 C19 H19A . . 110.0 ?
    C18 C19 H19A . . 110.0 ?
    O5 C19 H19B . . 110.0 ?
    C18 C19 H19B . . 110.0 ?
    H19A C19 H19B . . 108.4 ?
    O6 C21 C20 . . 108.9(5) ?
    O6 C21 H21A . . 109.9 ?
    C20 C21 H21A . . 109.9 ?
    O6 C21 H21B . . 109.9 ?
    C20 C21 H21B . . 109.9 ?
    H21A C21 H21B . . 108.3 ?
    O15 Cl2 O14 . . 114.5(5) ?
    O15 Cl2 O13 . . 113.5(6) ?
    O14 Cl2 O13 . . 109.1(4) ?
    O15 Cl2 O16 . . 103.4(7) ?
    O14 Cl2 O16 . . 108.8(7) ?
    O13 Cl2 O16 . . 107.0(7) ?
    C24 C25 H25A . . 109.5 ?
    C24 C25 H25B . . 109.5 ?
    H25A C25 H25B . . 109.5 ?
    C24 C25 H25C . . 109.5 ?
    H25A C25 H25C . . 109.5 ?
    H25B C25 H25C . . 109.5 ?
    C8 C13 C12 . . 116.8(4) ?
    C8 C13 C1 . . 119.5(4) ?
    C12 C13 C1 . . 123.7(4) ?
    O8 C10 C9 . . 123.4(5) ?
    O8 C10 C11 . . 114.8(5) ?
    C9 C10 C11 . . 121.8(5) ?
    C8 C9 C10 . . 117.4(5) ?
    C8 C9 H9 . . 121.3 ?
    C10 C9 H9 . . 121.3 ?
loop_
    _geom_torsion_atom_site_label_1
    _geom_torsion_atom_site_label_2
    _geom_torsion_atom_site_label_3
    _geom_torsion_atom_site_label_4
    _geom_torsion_site_symmetry_1
    _geom_torsion_site_symmetry_2
    _geom_torsion_site_symmetry_3
    _geom_torsion_site_symmetry_4
    _geom_torsion
    _geom_torsion_publ_flag
    O23 Tb1 O1 C1 . . . . 177.8(6) ?
    O22 Tb1 O1 C1 . . . . -141.2(6) ?
    O21 Tb1 O1 C1 . . . . 0.3(6) ?
    O4 Tb1 O1 C1 . . . . 1.7(7) ?
    N1 Tb1 O1 C1 . . . . 145.2(6) ?
    O3 Tb1 O1 C1 . . . . 72.0(6) ?
    O5 Tb1 O1 C1 . . . . -70.1(6) ?
    O1 Tb1 O3 C16 . . . . -165.1(4) ?
    O23 Tb1 O3 C16 . . . . 49.8(4) ?
    O22 Tb1 O3 C16 . . . . 104.9(5) ?
    O21 Tb1 O3 C16 . . . . -95.1(4) ?
    O4 Tb1 O3 C16 . . . . -17.7(4) ?
    N1 Tb1 O3 C16 . . . . 122.7(4) ?
    O5 Tb1 O3 C16 . . . . -35.7(5) ?
    O1 Tb1 O3 C15 . . . . 46.9(4) ?
    O23 Tb1 O3 C15 . . . . -98.2(4) ?
    O22 Tb1 O3 C15 . . . . -43.1(5) ?
    O21 Tb1 O3 C15 . . . . 116.8(4) ?
    O4 Tb1 O3 C15 . . . . -165.7(4) ?
    N1 Tb1 O3 C15 . . . . -25.3(4) ?
    O5 Tb1 O3 C15 . . . . 176.3(4) ?
    O1 Tb1 O4 C17 . . . . 68.2(5) ?
    O23 Tb1 O4 C17 . . . . -109.3(5) ?
    O22 Tb1 O4 C17 . . . . -159.2(4) ?
    O21 Tb1 O4 C17 . . . . 69.6(4) ?
    N1 Tb1 O4 C17 . . . . -65.2(5) ?
    O3 Tb1 O4 C17 . . . . -13.4(4) ?
    O5 Tb1 O4 C17 . . . . 151.6(4) ?
    O1 Tb1 O4 C18 . . . . -72.9(5) ?
    O23 Tb1 O4 C18 . . . . 109.6(5) ?
    O22 Tb1 O4 C18 . . . . 59.6(5) ?
    O21 Tb1 O4 C18 . . . . -71.6(4) ?
    N1 Tb1 O4 C18 . . . . 153.7(4) ?
    O3 Tb1 O4 C18 . . . . -154.6(5) ?
    O5 Tb1 O4 C18 . . . . 10.5(4) ?
    O1 Tb1 O5 C19 . . . . 167.7(4) ?
    O23 Tb1 O5 C19 . . . . -45.7(5) ?
    O22 Tb1 O5 C19 . . . . -121.1(5) ?
    O21 Tb1 O5 C19 . . . . 98.4(5) ?
    O4 Tb1 O5 C19 . . . . 20.6(4) ?
    N1 Tb1 O5 C19 . . . . -101.6(5) ?
    O3 Tb1 O5 C19 . . . . 38.6(5) ?
    O1 Tb1 O5 C20 . . . . -47.2(5) ?
    O23 Tb1 O5 C20 . . . . 99.5(5) ?
    O22 Tb1 O5 C20 . . . . 24.1(5) ?
    O21 Tb1 O5 C20 . . . . -116.5(5) ?
    O4 Tb1 O5 C20 . . . . 165.7(5) ?
    N1 Tb1 O5 C20 . . . . 43.5(6) ?
    O3 Tb1 O5 C20 . . . . -176.2(4) ?
    C7 O7 C8 C9 . . . . 175.4(4) ?
    C7 O7 C8 C13 . . . . -5.4(6) ?
    Tb1 O1 C1 C13 . . . . -90.6(7) ?
    Tb1 O1 C1 C2 . . . . 91.4(6) ?
    C14 O2 C12 C11 . . . . -14.1(7) ?
    C14 O2 C12 C13 . . . . 166.1(4) ?
    C12 O2 C14 C15 . . . . 178.1(5) ?
    C16 O3 C15 C14 . . . . 134.8(5) ?
    Tb1 O3 C15 C14 . . . . -76.6(5) ?
    O2 C14 C15 O3 . . . . 51.6(6) ?
    O1 C1 C2 C7 . . . . 165.3(4) ?
    C13 C1 C2 C7 . . . . -12.8(6) ?
    O1 C1 C2 C3 . . . . -12.8(7) ?
    C13 C1 C2 C3 . . . . 169.1(4) ?
    C21 O6 C3 C4 . . . . 18.6(8) ?
    C21 O6 C3 C2 . . . . -160.6(5) ?
    C7 C2 C3 O6 . . . . 175.7(4) ?
    C1 C2 C3 O6 . . . . -6.3(7) ?
    C7 C2 C3 C4 . . . . -3.5(7) ?
    C1 C2 C3 C4 . . . . 174.5(5) ?
    O2 C12 C11 C10 . . . . -177.9(5) ?
    C13 C12 C11 C10 . . . . 1.8(7) ?
    C8 O7 C7 C6 . . . . -174.9(4) ?
    C8 O7 C7 C2 . . . . 6.9(7) ?
    C3 C2 C7 O7 . . . . -179.3(4) ?
    C1 C2 C7 O7 . . . . 2.5(7) ?
    C3 C2 C7 C6 . . . . 2.7(7) ?
    C1 C2 C7 C6 . . . . -175.5(4) ?
    O7 C7 C6 C5 . . . . -178.0(5) ?
    C2 C7 C6 C5 . . . . 0.1(7) ?
    C23 C22 O8 C10 . . . . -178.7(5) ?
    O1 Tb1 N1 C24 . . . . 78.2(16) ?
    O23 Tb1 N1 C24 . . . . -82.3(16) ?
    O22 Tb1 N1 C24 . . . . -2.0(16) ?
    O21 Tb1 N1 C24 . . . . 129.9(15) ?
    O4 Tb1 N1 C24 . . . . -124.9(15) ?
    O3 Tb1 N1 C24 . . . . -172.1(16) ?
    O5 Tb1 N1 C24 . . . . -22.0(17) ?
    C15 O3 C16 C17 . . . . -163.3(5) ?
    Tb1 O3 C16 C17 . . . . 45.0(6) ?
    O6 C3 C4 C5 . . . . -177.4(5) ?
    C2 C3 C4 C5 . . . . 1.7(8) ?
    C7 C6 C5 C4 . . . . -2.1(8) ?
    C3 C4 C5 C6 . . . . 1.2(9) ?
    Tb1 N1 C24 C25 . . . .  7E1(5)
                                  ?
    C18 O4 C17 C16 . . . . -176.2(5) ?
    Tb1 O4 C17 C16 . . . . 41.0(6) ?
    O3 C16 C17 O4 . . . . -54.6(6) ?
    C17 O4 C18 C19 . . . . 178.9(6) ?
    Tb1 O4 C18 C19 . . . . -38.3(7) ?
    C19 O5 C20 C21 . . . . -142.1(6) ?
    Tb1 O5 C20 C21 . . . . 72.4(8) ?
    C20 O5 C19 C18 . . . . 163.0(6) ?
    Tb1 O5 C19 C18 . . . . -48.0(7) ?
    O4 C18 C19 O5 . . . . 55.2(8) ?
    C3 O6 C21 C20 . . . . 178.7(5) ?
    O5 C20 C21 O6 . . . . -50.1(8) ?
    O7 C8 C13 C12 . . . . 176.0(4) ?
    C9 C8 C13 C12 . . . . -4.9(7) ?
    O7 C8 C13 C1 . . . . -5.5(7) ?
    C9 C8 C13 C1 . . . . 173.7(5) ?
    O2 C12 C13 C8 . . . . -178.6(4) ?
    C11 C12 C13 C8 . . . . 1.6(7) ?
    O2 C12 C13 C1 . . . . 2.9(7) ?
    C11 C12 C13 C1 . . . . -176.9(5) ?
    O1 C1 C13 C8 . . . . -163.8(4) ?
    C2 C1 C13 C8 . . . . 14.3(6) ?
    O1 C1 C13 C12 . . . . 14.6(7) ?
    C2 C1 C13 C12 . . . . -167.2(4) ?
    C22 O8 C10 C9 . . . . 5.7(7) ?
    C22 O8 C10 C11 . . . . -175.9(5) ?
    C12 C11 C10 O8 . . . . 179.2(5) ?
    C12 C11 C10 C9 . . . . -2.4(8) ?
    O7 C8 C9 C10 . . . . -176.5(4) ?
    C13 C8 C9 C10 . . . . 4.4(7) ?
    O8 C10 C9 C8 . . . . 177.7(5) ?
    C11 C10 C9 C8 . . . . -0.6(7) ?
data_global
_journal_date_recd_electronic     2010-04-26
_journal_date_accepted     2010-05-17
_journal_name_full     'Acta Crystallographica, Section E'
_journal_year     2010
_journal_volume     66
_journal_issue      6
_journal_page_first     m704
_journal_page_last     m704
_journal_paper_category     QM
_journal_coeditor_code     KP2258
_publ_contact_author_name     'Ning Tang'
_publ_contact_author_address
;
College of Chemistry and Chemical Engineering
Lanzhou University
Lanzhou 730000
People's Republic of China
;
_publ_contact_author_email     'tangn@lzu.edu.cn'
_publ_contact_author_fax     '83-931-8912582'
_publ_contact_author_phone     '83-931-8912552'
_publ_section_title
;\
Acetonitriletriaqua[3-ethoxy-1,8-(3,6,9-trioxaundecane-1,11-diyldioxy)-\
9<i>H</i>-xanthen-9-one]terbium(III) tris(perchlorate)
;
loop_
    _publ_author_name
    _publ_author_address
    'He, Wen-Jie'
;
College of Chemistry and Chemical Engineering
Lanzhou University
Lanzhou 730000
People's Republic of China
;
    'Pan, Xiao-Bo'
;
College of Chemistry and Chemical Engineering
Lanzhou University
Lanzhou 730000
People's Republic of China
;
    'Yao, Li-Hui'
;
College of Chemistry and Chemical Engineering
Lanzhou University
Lanzhou 730000
People's Republic of China
;
    'Bing-Ran Yu'
;
College of Chemistry and Chemical Engineering
Lanzhou University
Lanzhou 730000
People's Republic of China
;
    'Wu, Jin-Cai'
;
College of Chemistry and Chemical Engineering
Lanzhou University
Lanzhou 730000
People's Republic of China
;
    'Tang, Ning'
;
College of Chemistry and Chemical Engineering
Lanzhou University
Lanzhou 730000
People's Republic of China
;
