# Supplementary material for: Acetonitrile­triaqua­[3-eth­oxy-1,8-(3,6,9-trioxaundecane-1,11-diyldi­oxy)-9H-xanthen-9-one]terbium(III) tris­(perchlorate)
Source: Acta Crystallogr Sect E Struct Rep Online. 2010 May 22;66(Pt 6):m704. doi: 10.1107/S1600536810018313 (PMC2979501; doi:10.1107/S1600536810018313)
Supplement: Supplementary file 2 [file e-66-0m704-Isup2.hkl]

# 
# h,k,l, Fc-squared, Fo-squared, sigma(Fo-squared) and status flag 
# 
data_I
_shelx_title ' Tb in P-1' 
_shelx_refln_list_code          4 
_shelx_F_calc_maximum      304.20 
_exptl_crystal_F_000       984.00 
_reflns_d_resolution_high  0.7684 
 
loop_ 
 _symmetry_equiv_pos_as_xyz 
 'x, y, z' 
 '-x, -y, -z' 
 
_cell_length_a    10.2838 
_cell_length_b    11.7932 
_cell_length_c    15.4680 
_cell_angle_alpha  85.933 
_cell_angle_beta   84.813 
_cell_angle_gamma  77.363 
 
_shelx_F_squared_multiplier     1.000 
 
loop_ 
 _refln_index_h 
 _refln_index_k 
 _refln_index_l 
 _refln_F_squared_calc 
 _refln_F_squared_meas 
 _refln_F_squared_sigma 
 _refln_observed_status 
   1   0   0     9153.54     9743.54    116.65 o 
   3   0   0     8373.63     9363.28    122.74 o 
   4   0   0    14351.40    14549.06    185.17 o 
   5   0   0      291.30      356.02     27.31 o 
   6   0   0      154.66      250.39     25.27 o 
   7   0   0     2787.83     2895.57     75.12 o 
   8   0   0     2416.24     2383.63     55.73 o 
   9   0   0       47.71       54.47     22.11 o 
  10   0   0      279.59      296.92     29.88 o 
  11   0   0      543.02      485.12     56.51 o 
  12   0   0       72.31       68.39     43.08 o 
  13   0   0        4.95      -39.95     39.95 o 
 -12   1   0      152.38      210.66     51.49 o 
 -11   1   0        8.81      -10.36     36.97 o 
 -10   1   0     2026.44     1983.85     92.80 o 
  -9   1   0      318.58      355.72     29.85 o 
  -8   1   0     2772.37     3021.49     66.69 o 
  -7   1   0       58.96       56.07     19.61 o 
  -6   1   0     7110.36     6518.56     83.95 o 
  -5   1   0     9782.80     9596.39    161.05 o 
  -4   1   0     3892.44     3621.72     77.42 o 
  -3   1   0       67.29       62.30      9.43 o 
  -2   1   0    12560.72    12310.84    149.39 o 
  -1   1   0     7213.05     7434.36     92.25 o 
   0   1   0     8184.94     8959.84    113.07 o 
   1   1   0     9530.42    10313.83    123.51 o 
   2   1   0     8395.45     6897.15     92.08 o 
   3   1   0       62.60      126.98     15.63 o 
   4   1   0     7117.29     7968.76    116.50 o 
   5   1   0     2333.50     2018.10     53.58 o 
   6   1   0     7132.55     6694.07    115.74 o 
   7   1   0     1300.03     1232.36     53.88 o 
   8   1   0      171.88      170.39     31.25 o 
   9   1   0      187.51      295.27     37.25 o 
  10   1   0     1327.91     1379.43     64.67 o 
  11   1   0      496.40      472.82     35.67 o 
  12   1   0       36.58       -5.01     36.50 o 
  13   1   0      181.19      273.87     56.37 o 
 -12   2   0       17.40       35.94     47.50 o 
 -11   2   0      204.53      155.58     46.89 o 
 -10   2   0      685.99      638.29     62.48 o 
  -9   2   0      442.31      437.15     50.91 o 
  -8   2   0       42.14       95.40     38.72 o 
  -7   2   0      977.58     1030.36     37.39 o 
  -6   2   0     4639.67     4575.52     68.33 o 
  -5   2   0      386.93      447.43     23.10 o 
  -4   2   0     7633.82     7129.25     78.99 o 
  -3   2   0     3467.02     3303.34     33.07 o 
  -2   2   0     1535.47     1808.64     28.68 o 
  -1   2   0    11556.84    12633.97    112.37 o 
   0   2   0    34275.41    34382.22    394.98 o 
   1   2   0     3340.43     3650.53     53.28 o 
   2   2   0       48.88       97.94     10.84 o 
   3   2   0      562.24      434.81     23.91 o 
   4   2   0     2552.33     2741.32     60.36 o 
   5   2   0     3557.21     3567.27     73.57 o 
   6   2   0     2442.02     2203.64     61.89 o 
   7   2   0      717.61      668.62     43.97 o 
   8   2   0     2252.63     2275.75     74.39 o 
   9   2   0     2004.53     2136.69     75.95 o 
  10   2   0      497.62      478.47     46.58 o 
  11   2   0        1.70        5.22     32.44 o 
  12   2   0      333.26      355.39     35.72 o 
  13   2   0      100.52       56.43     44.47 o 
 -12   3   0       84.12       -3.80     49.10 o 
 -11   3   0       51.98       -3.38     40.30 o 
 -10   3   0      149.69      156.35     47.37 o 
  -9   3   0     1167.94     1170.84     72.35 o 
  -8   3   0     1785.02     1642.16     78.03 o 
  -7   3   0       76.30       13.20     35.25 o 
  -6   3   0      787.14      958.61     35.28 o 
  -5   3   0     6293.85     6037.03     76.14 o 
  -4   3   0     5343.83     5396.10     50.58 o 
  -3   3   0      410.90      358.90     21.73 o 
  -2   3   0      254.35      221.64     13.73 o 
  -1   3   0      257.80      198.51     12.37 o 
   0   3   0    10368.39    10855.74    100.87 o 
   1   3   0      862.56     1165.02     25.85 o 
   2   3   0     1135.21     1095.36     58.78 o 
   3   3   0      239.23      330.41     17.52 o 
   4   3   0     4531.99     4999.46     88.39 o 
   5   3   0      822.80      793.62     39.44 o 
   6   3   0      211.40      145.34     23.97 o 
   7   3   0     1709.93     1605.26     58.18 o 
   8   3   0     1081.56     1040.66     57.28 o 
   9   3   0        0.12       40.29     29.71 o 
  10   3   0      497.25      525.38     49.88 o 
  11   3   0      582.11      568.47     52.44 o 
  12   3   0       98.72       93.20     40.10 o 
  13   3   0       11.51       85.36     41.76 o 
 -11   4   0        7.42       44.73     49.37 o 
 -10   4   0      497.89      398.11     61.96 o 
  -9   4   0      446.91      485.92     60.36 o 
  -8   4   0        0.49       -8.42     31.96 o 
  -7   4   0      171.31      147.88     44.00 o 
  -6   4   0      978.66      924.43     68.90 o 
  -5   4   0      655.73      595.97     27.99 o 
  -4   4   0      288.35      315.67     14.73 o 
  -3   4   0     3143.91     3482.77     48.23 o 
  -2   4   0      104.55      197.10     17.25 o 
  -1   4   0     6923.38     7088.52     72.98 o 
   0   4   0       53.61      108.91     10.41 o 
   1   4   0     6029.98     6281.13     69.66 o 
   2   4   0    10590.92    11861.02    116.40 o 
   3   4   0     5435.15     5711.94    134.97 o 
   4   4   0      192.28      181.65     29.08 o 
   5   4   0     3875.66     3819.67     83.54 o 
   6   4   0     2979.29     2956.21     77.71 o 
   7   4   0     1549.17     1550.05     62.45 o 
   8   4   0     3190.31     2959.91     88.25 o 
   9   4   0     1089.17     1007.95     58.76 o 
  10   4   0     1687.21     1708.18     76.12 o 
  11   4   0      139.27       90.85     35.96 o 
  12   4   0      120.63      136.57     40.36 o 
  13   4   0       99.84       96.34     44.09 o 
 -11   5   0      250.82      291.54     65.58 o 
 -10   5   0       16.08       19.66     48.78 o 
  -9   5   0       89.44       18.10     44.98 o 
  -8   5   0      312.75      163.38     48.79 o 
  -7   5   0      523.91      533.74     57.55 o 
  -6   5   0      112.43       96.15     41.81 o 
  -5   5   0      346.17      318.06     45.96 o 
  -4   5   0     4005.30     4033.93    104.54 o 
  -3   5   0     6832.79     6315.71     72.79 o 
  -2   5   0      108.19       53.64     13.45 o 
  -1   5   0      353.53      414.91     17.07 o 
   0   5   0    17047.39    16469.99    153.17 o 
   1   5   0    13786.07    13630.72    157.72 o 
   2   5   0      195.91      258.95     15.76 o 
   3   5   0     1058.36     1392.21    102.35 o 
   4   5   0     8073.10     8247.22     98.04 o 
   5   5   0     4776.60     4579.68     98.28 o 
   6   5   0      911.66      991.40     48.71 o 
   7   5   0      156.39      125.51     23.55 o 
   8   5   0     2697.73     2701.99     87.21 o 
   9   5   0      784.36      782.53     54.83 o 
  10   5   0       10.63       26.82     31.61 o 
  11   5   0       62.59      123.91     38.17 o 
  12   5   0      342.90      432.59     52.55 o 
  13   5   0       86.15      -20.09     37.69 o 
 -10   6   0      142.10      154.44     57.50 o 
  -9   6   0      314.73      288.65     57.54 o 
  -8   6   0      386.42      361.02     57.90 o 
  -7   6   0      705.93      765.94     66.11 o 
  -6   6   0       43.32       67.75     43.09 o 
  -5   6   0     2577.95     2591.16     99.52 o 
  -4   6   0     2972.56     2785.98     93.00 o 
  -3   6   0      667.20      596.53     49.76 o 
  -2   6   0      940.44     1006.88     25.91 o 
  -1   6   0     7437.46     7614.60     84.77 o 
   0   6   0     5693.99     6108.81     74.31 o 
   1   6   0       13.35       -2.74     15.59 o 
   2   6   0     8116.04     8088.90     94.54 o 
   3   6   0     6070.01     5903.15     78.91 o 
   4   6   0     1670.60     1681.74     42.31 o 
   5   6   0      272.96      310.20     36.12 o 
   6   6   0     5566.00     5390.08    114.75 o 
   7   6   0     1466.80     1397.76     63.57 o 
   8   6   0        9.54        9.65     26.14 o 
   9   6   0      305.41      397.52     44.07 o 
  10   6   0     1146.77     1249.17     69.51 o 
  11   6   0      679.98      718.56     59.63 o 
  12   6   0       25.58       51.78     40.09 o 
  13   6   0        1.22      -16.05     38.73 o 
 -10   7   0       68.76       19.13     55.16 o 
  -9   7   0       72.80       74.36     50.26 o 
  -8   7   0       63.77       66.42     42.60 o 
  -7   7   0      214.94      220.15     48.04 o 
  -6   7   0     1110.20     1095.59     79.43 o 
  -5   7   0       97.78      103.55     39.66 o 
  -4   7   0      734.12      744.58     64.01 o 
  -3   7   0     4080.73     3668.03    109.41 o 
  -2   7   0     2273.21     2411.17     92.64 o 
  -1   7   0      561.55      579.54     24.00 o 
   0   7   0     1510.81     1643.40     48.26 o 
   1   7   0     4045.92     4043.52     61.95 o 
   2   7   0      215.84      212.00     19.57 o 
   3   7   0        2.01        9.88     14.28 o 
   4   7   0     1697.58     1723.97     45.72 o 
   5   7   0     4048.62     3899.53     69.57 o 
   6   7   0     1878.91     1906.97     57.23 o 
   7   7   0      524.02      528.36     46.83 o 
   8   7   0      610.05      657.68     50.56 o 
   9   7   0      877.74      884.48     58.50 o 
  10   7   0      472.22      525.26     52.14 o 
  11   7   0        1.21       30.49     35.83 o 
  12   7   0      340.28      349.85     52.33 o 
  -9   8   0      104.33       34.62     53.96 o 
  -8   8   0      276.10      238.76     59.43 o 
  -7   8   0      467.22      369.66     60.89 o 
  -6   8   0        6.62       10.43     43.15 o 
  -5   8   0     1507.94     1601.29     85.41 o 
  -4   8   0     2495.99     2310.51    101.60 o 
  -3   8   0     1476.06     1394.57     80.64 o 
  -2   8   0       69.45       80.84     41.72 o 
  -1   8   0     1771.12     1870.71     86.96 o 
   0   8   0     3791.47     3730.80     60.64 o 
   1   8   0     1643.06     1468.37     40.28 o 
   2   8   0     1205.10     1237.56     61.09 o 
   3   8   0     3009.41     2635.55     56.19 o 
   4   8   0      641.12      564.00     31.87 o 
   5   8   0      694.87      649.93     46.12 o 
   6   8   0     1155.84     1136.35     45.62 o 
   7   8   0     1159.53      999.57     61.96 o 
   8   8   0     1030.33     1007.52     42.15 o 
   9   8   0       79.54       42.40     33.66 o 
  10   8   0      409.49      379.11     49.43 o 
  11   8   0      631.75      789.25     64.84 o 
  12   8   0      236.56      196.44     48.72 o 
  -8   9   0       10.22       42.21     52.94 o 
  -7   9   0       27.66      -37.49     45.56 o 
  -6   9   0      209.13      223.16     57.65 o 
  -5   9   0     1157.06     1084.89     79.69 o 
  -4   9   0      249.99      213.75     49.12 o 
  -3   9   0      493.87      586.54     65.67 o 
  -2   9   0     1024.68     1030.22     78.70 o 
  -1   9   0      674.20      662.57     68.80 o 
   0   9   0       86.79      201.73     54.10 o 
   1   9   0     2475.40     2541.80     54.87 o 
   2   9   0     2620.52     2555.96     57.51 o 
   3   9   0     2992.62     2967.42     63.72 o 
   4   9   0        1.16      -15.90     19.40 o 
   5   9   0      550.61      511.89     34.28 o 
   6   9   0     4664.87     4260.23     81.34 o 
   7   9   0     1290.14     1201.04     63.16 o 
   8   9   0        8.09       29.58     20.94 o 
   9   9   0      317.58      383.51     47.94 o 
  10   9   0      712.01      747.09     61.34 o 
  11   9   0      351.46      304.92     50.50 o 
  -7  10   0      152.48      127.56     61.09 o 
  -6  10   0      109.88       27.02     51.02 o 
  -5  10   0       17.98       55.99     54.43 o 
  -4  10   0     1214.59     1090.72     89.99 o 
  -3  10   0     1222.81     1309.09     92.26 o 
  -2  10   0      601.66      498.05     65.72 o 
  -1  10   0       17.38       43.76     50.06 o 
   0  10   0      808.66      908.64     77.64 o 
   1  10   0     3318.58     3778.08    134.08 o 
   2  10   0      392.01      346.14     28.34 o 
   3  10   0        3.73      -20.15     20.15 o 
   4  10   0      980.55      949.34     42.86 o 
   5  10   0     3178.42     2877.22     67.23 o 
   6  10   0      213.35      188.31     47.64 o 
   7  10   0       56.31       30.06     23.49 o 
   8  10   0      512.72      456.70     33.45 o 
   9  10   0      543.80      562.24     54.96 o 
  10  10   0       25.85       44.35     37.25 o 
  11  10   0       77.72       56.93     40.14 o 
  -6  11   0        1.24      -57.35     57.35 o 
  -5  11   0      151.54      172.88     62.13 o 
  -4  11   0      203.88      127.87     57.22 o 
  -3  11   0      214.43      101.08     59.25 o 
  -2  11   0       17.71       93.16     55.63 o 
  -1  11   0      245.87      304.63     62.82 o 
   0  11   0      371.71      284.64     61.12 o 
   1  11   0      365.69      248.70     58.56 o 
   2  11   0      865.09      828.82     74.83 o 
   3  11   0      678.08      635.61     62.57 o 
   4  11   0      515.16      511.08     35.15 o 
   5  11   0        4.38        3.49     29.14 o 
   6  11   0      590.47      502.26     37.39 o 
   7  11   0      814.03      754.01     43.68 o 
   8  11   0      305.59      347.79     27.17 o 
   9  11   0        0.18        0.05     32.58 o 
  10  11   0      258.14      287.60     49.64 o 
  -5  12   0       67.25       54.55     65.34 o 
  -4  12   0        3.71      -53.88     55.92 o 
  -3  12   0      243.51      316.02     71.35 o 
  -2  12   0      633.83      565.42     78.32 o 
  -1  12   0      277.56      259.97     67.11 o 
   0  12   0        1.55      -13.62     51.91 o 
   1  12   0      658.11      780.19     80.14 o 
   2  12   0     1535.70     1403.47     91.64 o 
   3  12   0      318.02      489.66     68.41 o 
   4  12   0       30.00       72.16     48.77 o 
   5  12   0      637.05      582.75     39.45 o 
   6  12   0      715.42      783.95     44.62 o 
   7  12   0      249.25      301.10     35.18 o 
   8  12   0       22.64       79.75     30.42 o 
   9  12   0      300.69      413.93     52.19 o 
  10  12   0      225.43      215.23     49.30 o 
  -4  13   0      256.88      241.57     77.33 o 
  -3  13   0      217.85      192.94     74.22 o 
  -2  13   0       18.94        7.04     58.91 o 
  -1  13   0       29.45        0.81     61.67 o 
   0  13   0      334.07      328.84     72.75 o 
   1  13   0      288.63      339.94     69.59 o 
   2  13   0      260.55      406.89     70.15 o 
   3  13   0      539.39      579.54     75.27 o 
   4  13   0       33.77       70.59     51.96 o 
   5  13   0      424.62      514.83     70.08 o 
   6  13   0        4.11       20.58     25.79 o 
   7  13   0      209.02      265.83     30.65 o 
   8  13   0      260.16      330.64     73.30 o 
   9  13   0      129.35      211.26     47.29 o 
  -2  14   0      134.12       51.88     72.25 o 
  -1  14   0      141.13      278.47     76.09 o 
   0  14   0       37.64      105.92     67.14 o 
   1  14   0       68.30      -55.62     55.62 o 
   2  14   0      532.98      550.93     83.61 o 
   3  14   0      416.57      637.62     81.24 o 
   4  14   0        1.15      -20.95     52.96 o 
   5  14   0       40.48      -32.79     52.08 o 
   6  14   0      616.48      622.86     76.91 o 
   7  14   0      477.32      630.92     77.06 o 
   1  15   0      314.20      517.29     87.94 o 
   2  15   0      186.32      217.18     74.27 o 
   3  15   0        2.08       87.81     66.85 o 
   4  15   0       19.79       94.96     67.09 o 
   5  15   0      330.92      442.10     77.61 o 
  -4 -15   1        2.97      -17.94     58.07 o 
  -3 -15   1      201.41      204.62     72.00 o 
  -2 -15   1      110.84      259.55     77.11 o 
  -1 -15   1        1.28       41.09     69.71 o 
  -7 -14   1      162.37      146.16     95.90 o 
  -6 -14   1       42.91       62.02     52.98 o 
  -5 -14   1      177.53      121.88     58.09 o 
  -4 -14   1      598.71      641.61     81.39 o 
  -3 -14   1       96.26      135.68     63.25 o 
  -2 -14   1       16.40       25.58     63.12 o 
  -1 -14   1      429.08      560.21     84.96 o 
   0 -14   1      335.78      392.44     80.89 o 
   1 -14   1      124.10      157.48     73.91 o 
   2 -14   1        2.64      -35.81     70.00 o 
  -9 -13   1      386.17      483.67     57.02 o 
  -8 -13   1       24.94       71.80     28.99 o 
  -7 -13   1       38.60       37.50     27.15 o 
  -6 -13   1      316.46      390.81     38.08 o 
  -5 -13   1      264.68      286.14     58.29 o 
  -4 -13   1      177.48      154.95     58.67 o 
  -3 -13   1      508.67      451.58     72.07 o 
  -2 -13   1       79.27      154.65     61.29 o 
  -1 -13   1      445.79      543.09     76.64 o 
   0 -13   1        4.34       24.05     60.29 o 
   1 -13   1       79.02       -0.56     55.26 o 
   2 -13   1      161.98      169.44     69.80 o 
   3 -13   1       87.66      135.59     71.21 o 
   4 -13   1        2.55       60.68     72.09 o 
  -9 -12   1       15.04       44.22     35.00 o 
  -8 -12   1      169.07      193.11     31.29 o 
  -7 -12   1      439.04      494.78     40.29 o 
  -6 -12   1      106.43       92.52     26.11 o 
  -5 -12   1      144.62      142.26     28.00 o 
  -4 -12   1      480.37      580.10     59.22 o 
  -3 -12   1     1148.48     1181.80     91.76 o 
  -2 -12   1        9.48       96.93     54.53 o 
  -1 -12   1      188.12      217.65     63.37 o 
   0 -12   1      693.44      906.18     86.90 o 
   1 -12   1      892.56     1038.69     91.35 o 
   2 -12   1        1.38      -49.92     49.92 o 
   3 -12   1      123.72      152.81     65.08 o 
   4 -12   1      196.95       36.66     64.27 o 
   5 -12   1      338.79      398.03     79.28 o 
 -10 -11   1      155.63      122.99     42.45 o 
  -9 -11   1      892.98      940.01     46.25 o 
  -8 -11   1      300.68      313.99     34.80 o 
  -7 -11   1       66.05       47.74     32.37 o 
  -6 -11   1      430.28      501.67     39.89 o 
  -5 -11   1     2182.62     2172.89     61.82 o 
  -4 -11   1      543.11      541.62     36.13 o 
  -3 -11   1      453.22      460.65     58.98 o 
  -2 -11   1      743.06      766.88     69.82 o 
  -1 -11   1     1438.28     1265.09     92.49 o 
   0 -11   1      523.84      317.88     64.15 o 
   1 -11   1        0.06      -23.99     50.57 o 
   2 -11   1      655.73      722.05     79.30 o 
   3 -11   1      449.01      548.35     75.25 o 
   4 -11   1      132.55      209.96     63.19 o 
   5 -11   1        6.97      -48.93     53.65 o 
   6 -11   1      146.70      115.71     67.56 o 
 -11 -10   1      205.12      246.63     50.30 o 
 -10 -10   1      428.25      564.35     57.41 o 
  -9 -10   1      290.15      211.74     29.32 o 
  -8 -10   1       47.28       41.06     33.25 o 
  -7 -10   1     1416.81     1541.89     73.34 o 
  -6 -10   1     1593.21     1524.29     52.87 o 
  -5 -10   1      331.26      268.37     28.83 o 
  -4 -10   1      396.02      521.17     61.11 o 
  -3 -10   1     2300.42     2141.27     57.72 o 
  -2 -10   1     1274.35     1088.80     43.58 o 
  -1 -10   1      228.28      220.20     58.27 o 
   0 -10   1      633.22      691.88     72.09 o 
   1 -10   1     1307.13     1430.34     95.10 o 
   2 -10   1      399.98      394.77     63.75 o 
   3 -10   1      115.98      149.22     53.96 o 
   4 -10   1      627.19      524.74     69.48 o 
   5 -10   1      733.50      776.65     79.91 o 
   6 -10   1      268.30      117.05     57.16 o 
   7 -10   1        4.26      -27.83     56.91 o 
 -11  -9   1      269.97      241.41     46.19 o 
 -10  -9   1       31.75       49.15     35.91 o 
  -9  -9   1      432.72      429.79     34.53 o 
  -8  -9   1      990.63      999.84     63.16 o 
  -7  -9   1     2164.78     2061.10     59.39 o 
  -6  -9   1        2.85       -2.60     20.49 o 
  -5  -9   1      731.69      870.87     63.99 o 
  -4  -9   1     2973.54     2765.83     63.16 o 
  -3  -9   1     1298.46     1182.82     43.15 o 
  -2  -9   1        0.15       -8.92     26.71 o 
  -1  -9   1     2205.41     2258.23     54.15 o 
   0  -9   1     3420.19     3254.95    118.66 o 
   1  -9   1     1389.40     1385.49     92.18 o 
   2  -9   1       21.26       57.58     50.60 o 
   3  -9   1      191.42      306.35     56.08 o 
   4  -9   1     1226.05     1157.06     84.61 o 
   5  -9   1      239.18      347.06     60.80 o 
   6  -9   1        2.15       17.59     49.61 o 
   7  -9   1       85.98       27.08     51.93 o 
   8  -9   1       82.42       71.93     59.13 o 
 -12  -8   1      341.53      420.91     57.90 o 
 -11  -8   1        2.18        7.89     32.93 o 
 -10  -8   1      257.56      299.05     45.99 o 
  -9  -8   1     1113.02     1065.90     44.56 o 
  -8  -8   1      429.73      527.29     48.77 o 
  -7  -8   1      246.40      297.15     51.12 o 
  -6  -8   1     1742.19     1521.86     50.49 o 
  -5  -8   1      731.31      600.70     33.75 o 
  -4  -8   1      484.95      432.04     32.94 o 
  -3  -8   1       60.19      141.58     21.08 o 
  -2  -8   1      997.43      969.09     36.54 o 
  -1  -8   1     2798.88     2569.07     91.80 o 
   0  -8   1      216.96      226.62     53.93 o 
   1  -8   1     1345.01     1204.57     82.36 o 
   2  -8   1      861.69      827.79     68.59 o 
   3  -8   1      300.35      332.76     55.62 o 
   4  -8   1        4.66       59.68     45.81 o 
   5  -8   1      839.62      622.63     64.56 o 
   6  -8   1      774.73      785.92     72.05 o 
   7  -8   1      358.06      420.48     63.95 o 
   8  -8   1       18.39      -41.78     46.23 o 
   9  -8   1       54.94      -42.70     51.51 o 
 -12  -7   1       48.51       10.40     39.25 o 
 -11  -7   1      525.41      540.32     54.61 o 
 -10  -7   1      452.47      580.15     54.30 o 
  -9  -7   1       16.29       41.02     30.06 o 
  -8  -7   1      170.85      125.61     34.66 o 
  -7  -7   1     1744.55     1633.64     70.24 o 
  -6  -7   1     1537.43     1443.10     45.72 o 
  -5  -7   1      409.15      467.39     29.53 o 
  -4  -7   1      831.28      969.65     36.70 o 
  -3  -7   1     6420.84     5972.69    126.45 o 
  -2  -7   1     3880.84     3510.39     60.34 o 
  -1  -7   1       13.05       50.44     21.84 o 
   0  -7   1     3569.23     3370.82     55.87 o 
   1  -7   1     5186.40     4603.19     65.79 o 
   2  -7   1     2118.85     2128.11     43.15 o 
   3  -7   1       42.85       50.38     40.90 o 
   4  -7   1      696.80      726.69     61.62 o 
   5  -7   1     2921.10     2712.60    105.70 o 
   6  -7   1      605.57      548.60     61.59 o 
   7  -7   1        0.38      -40.61     40.61 o 
   8  -7   1      192.71      189.01     54.65 o 
   9  -7   1      250.94      193.19     57.76 o 
  10  -7   1      164.11      103.61     60.84 o 
 -12  -6   1      621.39      686.48     61.88 o 
 -11  -6   1      139.40      178.92     41.78 o 
 -10  -6   1       28.57       11.39     31.49 o 
  -9  -6   1     1541.25     1423.76     68.01 o 
  -8  -6   1     2357.65     2364.08     84.31 o 
  -7  -6   1      805.84      852.80     51.39 o 
  -6  -6   1       10.99       41.76     26.36 o 
  -5  -6   1     9413.72     9297.08    114.48 o 
  -4  -6   1     9594.12     9217.46    109.83 o 
  -3  -6   1     4503.94     4361.18     65.96 o 
  -2  -6   1      734.42      538.60     25.03 o 
  -1  -6   1     4697.63     4393.35     63.16 o 
   0  -6   1     5086.20     5421.75     70.57 o 
   1  -6   1       10.63       10.15     11.04 o 
   2  -6   1       49.57       64.60     27.90 o 
   3  -6   1     1298.25     1154.72     33.83 o 
   4  -6   1     1825.02     1842.65     78.51 o 
   5  -6   1       35.87       88.62     42.90 o 
   6  -6   1      240.06      195.97     43.28 o 
   7  -6   1      890.64     1055.82     78.59 o 
   8  -6   1      102.47      125.87     49.20 o 
   9  -6   1        2.62       29.87     46.77 o 
  10  -6   1      163.50       74.60     53.03 o 
 -13  -5   1      150.79      148.51     45.65 o 
 -12  -5   1      132.28      128.65     41.85 o 
 -11  -5   1      108.42      117.23     37.36 o 
 -10  -5   1      425.81      486.65     48.82 o 
  -9  -5   1     1408.52     1302.71     66.21 o 
  -8  -5   1     1188.13     1235.76    142.44 o 
  -7  -5   1      547.78      567.41     45.43 o 
  -6  -5   1     3237.31     3075.70     82.62 o 
  -5  -5   1     2875.56     2582.88     54.26 o 
  -4  -5   1       54.29       27.74     13.90 o 
  -3  -5   1     5883.15     5631.29     73.26 o 
  -2  -5   1     6223.03     5930.32     73.75 o 
  -1  -5   1    10060.84    10476.09    161.44 o 
   0  -5   1      372.17      387.23     35.29 o 
   1  -5   1     5308.85     4899.44     61.37 o 
   2  -5   1    11539.54    11467.82    330.47 o 
   3  -5   1     3115.37     3101.75     86.20 o 
   4  -5   1       12.79       59.14     21.52 o 
   5  -5   1     5194.44     5104.96    128.24 o 
   6  -5   1     3235.53     3212.27    110.50 o 
   7  -5   1      642.36      791.21     65.10 o 
   8  -5   1       38.19       80.31     45.37 o 
   9  -5   1      632.08      599.86     67.97 o 
  10  -5   1      320.73      283.53     59.47 o 
  11  -5   1       23.21       24.49     52.47 o 
 -13  -4   1        6.15      -19.18     38.12 o 
 -12  -4   1      165.36      162.11     42.92 o 
 -11  -4   1      728.94      895.75     64.75 o 
 -10  -4   1      402.92      603.93     53.12 o 
  -9  -4   1      153.06      269.11     38.25 o 
  -8  -4   1     3858.65     3954.92    101.37 o 
  -7  -4   1     1424.78     1353.23     60.37 o 
  -6  -4   1     2592.61     2659.30     74.46 o 
  -5  -4   1     5551.48     5508.09    104.84 o 
  -4  -4   1    11078.23    11127.59    117.66 o 
  -3  -4   1    11145.97    10577.75    109.45 o 
  -2  -4   1     4880.24     4520.84     71.32 o 
  -1  -4   1     3731.35     3742.26     50.27 o 
   0  -4   1     7291.01     7111.27     84.50 o 
   1  -4   1    10365.13     9426.90     94.59 o 
   2  -4   1     2698.81     2406.48     38.33 o 
   3  -4   1     2345.99     2144.97     39.02 o 
   4  -4   1     2375.58     2145.22     42.12 o 
   5  -4   1     3171.70     3097.17     41.47 o 
   6  -4   1      411.36      409.39     49.21 o 
   7  -4   1      283.17      310.46     49.68 o 
   8  -4   1      860.42      983.21     77.55 o 
   9  -4   1      176.06      249.25     54.17 o 
  10  -4   1        4.30       54.86     46.48 o 
  11  -4   1       63.33      106.66     53.44 o 
 -13  -3   1      187.92      154.64     46.15 o 
 -12  -3   1      544.39      668.38     57.55 o 
 -11  -3   1       49.39       50.99     34.78 o 
 -10  -3   1      243.12      239.28     38.66 o 
  -9  -3   1     2206.46     2125.43     76.50 o 
  -8  -3   1     2628.16     2552.96     80.59 o 
  -7  -3   1       99.87       87.86     19.04 o 
  -6  -3   1      270.94      305.44     31.38 o 
  -5  -3   1     3511.17     3100.27     71.31 o 
  -4  -3   1     2331.41     2200.33     55.49 o 
  -3  -3   1     1608.22     1491.64     47.73 o 
  -2  -3   1      213.14      257.05     13.98 o 
  -1  -3   1      126.84      166.22     17.84 o 
   0  -3   1     5400.95     5445.97     59.94 o 
   1  -3   1    15359.46    15268.29    177.19 o 
   2  -3   1    12044.58    11779.74    185.50 o 
   3  -3   1     3842.74     3885.48     52.28 o 
   4  -3   1      333.68      397.68     21.38 o 
   5  -3   1     1451.67     1438.28     28.24 o 
   6  -3   1     1415.35     1211.60     51.31 o 
   7  -3   1     2623.85     2553.92     65.90 o 
   8  -3   1        7.34        4.70     33.82 o 
   9  -3   1      548.63      622.29     60.02 o 
  10  -3   1      730.63      669.53     65.02 o 
  11  -3   1      304.84      284.65     56.24 o 
  12  -3   1       62.35      101.97     52.82 o 
 -13  -2   1       52.07       24.31     43.23 o 
 -12  -2   1        3.61       68.89     40.33 o 
 -11  -2   1      386.48      389.62     45.79 o 
 -10  -2   1      922.28      965.95     58.17 o 
  -9  -2   1      106.79      157.61     33.16 o 
  -8  -2   1      147.57      167.16     31.39 o 
  -7  -2   1     2588.69     2802.03     76.68 o 
  -6  -2   1     3533.11     3697.48     82.22 o 
  -5  -2   1     1131.36     1015.23     41.27 o 
  -4  -2   1     8326.35     8546.05    126.96 o 
  -3  -2   1    14053.45    15820.00    198.89 o 
  -2  -2   1     2108.92     2972.11     39.53 o 
  -1  -2   1     3613.79     3776.32     57.09 o 
   0  -2   1     3574.29     4812.28     65.87 o 
   1  -2   1     6728.83     7349.44     71.93 o 
   2  -2   1     3137.78     3349.42     47.16 o 
   3  -2   1      723.44      746.64     24.27 o 
   4  -2   1     2623.46     2783.63     44.30 o 
   5  -2   1     8426.08     8661.08    105.08 o 
   6  -2   1     3625.02     3545.37     64.03 o 
   7  -2   1       51.69      111.73     24.86 o 
   8  -2   1      786.81      657.30     40.28 o 
   9  -2   1       51.20       41.68     35.94 o 
  10  -2   1      425.09      323.77     52.17 o 
  11  -2   1        6.40       -8.44     39.03 o 
  12  -2   1       40.33       23.15     46.17 o 
 -13  -1   1      122.09       60.05     46.67 o 
 -12  -1   1      477.35      444.83     58.22 o 
 -11  -1   1      125.76      154.34     42.97 o 
 -10  -1   1       47.68       45.29     23.22 o 
  -9  -1   1      956.08     1012.84     56.78 o 
  -8  -1   1     3040.64     3076.43     84.19 o 
  -7  -1   1     1011.88      994.01     47.59 o 
  -6  -1   1      200.82      175.15     23.98 o 
  -5  -1   1     1997.81     2019.60     54.17 o 
  -4  -1   1     9369.56     9793.79    137.33 o 
  -3  -1   1      685.51      616.73     27.02 o 
  -2  -1   1    11802.02    12393.27    152.21 o 
  -1  -1   1     7057.35     7669.52     95.86 o 
   1  -1   1      487.67      615.81     17.86 o 
   2  -1   1     7513.48     7751.19     75.52 o 
   3  -1   1     5270.35     5173.91    108.99 o 
   4  -1   1     5453.79     5348.40     50.92 o 
   5  -1   1       77.83      170.05     16.45 o 
   6  -1   1      175.07      158.80     20.27 o 
   7  -1   1     3291.07     3138.01     68.77 o 
   8  -1   1      739.41      708.59     36.92 o 
   9  -1   1        5.19       -0.67     21.37 o 
  10  -1   1      401.06      437.49     51.40 o 
  11  -1   1      376.75      400.87     55.65 o 
  12  -1   1      233.57      167.95     51.05 o 
 -12   0   1      368.91      418.02     58.62 o 
 -11   0   1      168.38      164.60     43.29 o 
 -10   0   1       16.49       17.38     33.99 o 
  -9   0   1     1627.70     1623.59     96.59 o 
  -8   0   1      533.93      547.98     31.94 o 
  -7   0   1      249.78      313.52     32.46 o 
  -6   0   1     6143.10     6378.18    109.74 o 
  -5   0   1     4333.33     4462.11     79.84 o 
  -4   0   1      123.82      124.52     15.03 o 
  -3   0   1     1274.73     1398.72     35.01 o 
  -2   0   1      674.80      727.91     21.90 o 
  -1   0   1    13475.79    14033.96    164.10 o 
   0   0   1       49.38       16.62      2.55 o 
   1   0   1     2465.69     3090.64     43.96 o 
   2   0   1    33251.34    38624.03    443.01 o 
   3   0   1     1407.53     1535.59     25.79 o 
   4   0   1       59.71       34.62     13.22 o 
   5   0   1     6711.73     6785.42    108.61 o 
   6   0   1     6181.29     6393.25    110.85 o 
   7   0   1     1506.78     1664.89     58.42 o 
   8   0   1     1395.56     1356.52     60.15 o 
   9   0   1      439.47      474.41     32.31 o 
  10   0   1     1549.69     1684.35     54.75 o 
  11   0   1      119.95      115.46     41.35 o 
  12   0   1        4.11       -1.92     37.90 o 
  13   0   1      114.44      168.10     53.87 o 
 -12   1   1      107.98       57.34     45.02 o 
 -11   1   1      472.47      476.32     58.62 o 
 -10   1   1       64.79       72.06     38.63 o 
  -9   1   1      600.90      667.57     56.39 o 
  -8   1   1     1048.11     1039.93     41.71 o 
  -7   1   1     1607.47     1529.65     69.91 o 
  -6   1   1     3623.11     3555.89     63.95 o 
  -5   1   1      889.94      928.05     28.13 o 
  -4   1   1     6430.03     6530.48     72.47 o 
  -3   1   1    10483.53    11072.32    103.47 o 
  -2   1   1    44304.90    44840.96    670.69 o 
  -1   1   1        1.95       12.98      3.12 o 
   0   1   1    23426.64    26085.02    334.19 o 
   1   1   1    18439.70    20821.40    264.17 o 
   2   1   1    37540.48    39451.22    303.67 o 
   3   1   1      140.30      164.97     17.10 o 
   4   1   1     9925.38    10065.75    140.23 o 
   5   1   1     6550.65     6531.33    108.10 o 
   6   1   1     1009.12     1063.23     44.73 o 
   7   1   1      544.52      659.48     43.82 o 
   8   1   1     2812.64     2707.91     79.49 o 
   9   1   1     1392.38     1341.47     62.31 o 
  10   1   1      242.94      288.12     40.44 o 
  11   1   1      263.23      238.50     31.02 o 
  12   1   1      209.48      189.99     45.78 o 
  13   1   1       95.71       83.15     47.58 o 
 -12   2   1      243.25      153.37     52.40 o 
 -11   2   1      221.82      191.81     48.42 o 
 -10   2   1       79.28      157.79     44.22 o 
  -9   2   1      923.93      931.99     67.94 o 
  -8   2   1     2667.35     2644.65     96.40 o 
  -7   2   1     1245.92     1304.39     41.19 o 
  -6   2   1     1849.16     1882.44     88.22 o 
  -5   2   1     4779.04     4816.29    150.49 o 
  -4   2   1     7537.64     7598.42     81.48 o 
  -3   2   1      921.68      938.55     21.19 o 
  -2   2   1    10614.65     9791.63     90.51 o 
  -1   2   1      734.56      857.17     35.18 o 
   0   2   1    12517.78    12752.49    151.63 o 
   1   2   1      778.17     1186.65     20.65 o 
   2   2   1     5820.90     6679.59    119.01 o 
   3   2   1     9954.41     9445.68    129.42 o 
   4   2   1    15890.40    16283.30    209.42 o 
   5   2   1       46.28       76.22     18.31 o 
   6   2   1      478.95      494.08     36.00 o 
   7   2   1     4919.72     4961.45    105.32 o 
   8   2   1     3106.20     3176.26     87.68 o 
   9   2   1        9.39       -5.80     27.89 o 
  10   2   1     1303.11     1385.51     67.09 o 
  11   2   1      606.93      633.12     55.67 o 
  12   2   1      167.94      158.09     44.72 o 
  13   2   1        4.67       20.09     40.80 o 
 -12   3   1       10.04       84.44     56.59 o 
 -11   3   1       37.48       67.59     45.17 o 
 -10   3   1      563.85      496.38     58.88 o 
  -9   3   1      198.56      228.30     45.64 o 
  -8   3   1       88.03      134.80     39.96 o 
  -7   3   1      597.93      593.64     53.49 o 
  -6   3   1     6008.31     6188.23     81.48 o 
  -5   3   1     2010.82     1977.26     82.61 o 
  -4   3   1     2326.40     2509.86     39.75 o 
  -3   3   1     5650.40     5376.67     59.84 o 
  -2   3   1    11607.37    11268.00    111.24 o 
  -1   3   1     9135.26     9802.94    105.73 o 
   0   3   1     3129.66     3635.51     42.72 o 
   1   3   1    14256.75    14237.90    128.82 o 
   2   3   1    39979.76    40237.27    465.24 o 
   3   3   1     3627.31     4002.28     53.51 o 
   4   3   1       33.12       72.05     15.37 o 
   5   3   1     2659.34     2545.41     64.17 o 
   6   3   1     4643.98     4571.64     94.74 o 
   7   3   1       54.82       57.88     24.19 o 
   8   3   1      698.18      721.54     52.15 o 
   9   3   1      983.94      921.51     57.04 o 
  10   3   1     1208.02     1185.13     66.75 o 
  11   3   1        0.79      -23.46     29.28 o 
  12   3   1       88.57       73.25     38.84 o 
  13   3   1       91.51       13.34     40.48 o 
 -11   4   1      362.43      527.90     71.63 o 
 -10   4   1       26.02       47.58     46.74 o 
  -9   4   1      227.86      148.55     49.14 o 
  -8   4   1     2224.10     2544.87    103.68 o 
  -7   4   1     1331.06     1424.31     82.74 o 
  -6   4   1      672.14      642.06     51.51 o 
  -5   4   1      232.43      261.37     36.79 o 
  -4   4   1     3917.06     4120.91     54.65 o 
  -3   4   1      181.97      208.25      9.24 o 
  -2   4   1     1694.79     1818.90     25.66 o 
  -1   4   1     1176.75     1430.38     40.53 o 
   0   4   1    19768.74    19502.42    171.48 o 
   1   4   1     4849.77     5496.19     63.00 o 
   2   4   1       97.00      264.19     15.10 o 
   3   4   1     3084.75     3243.24     49.30 o 
   4   4   1     6191.08     6943.30     84.23 o 
   5   4   1      752.40      856.75     38.38 o 
   6   4   1      185.09      153.45     24.84 o 
   7   4   1     3595.85     3636.46     89.89 o 
   8   4   1     2335.22     2313.25     79.80 o 
   9   4   1      461.31      393.10     43.90 o 
  10   4   1       39.00      109.85     35.88 o 
  11   4   1      382.71      375.90     48.17 o 
  12   4   1      289.49      289.64     47.52 o 
  13   4   1       45.43       73.28     43.41 o 
 -11   5   1        1.39       23.99     52.83 o 
 -10   5   1      126.89       89.94     50.54 o 
  -9   5   1      119.72      179.96     51.25 o 
  -8   5   1      149.50       69.71     43.89 o 
  -7   5   1        2.60      -11.61     36.19 o 
  -6   5   1      765.70      828.24     64.04 o 
  -5   5   1     1033.19      953.96     62.23 o 
  -4   5   1      262.39      320.43     40.18 o 
  -3   5   1      950.17      962.93     18.56 o 
  -2   5   1     1348.24     1284.30     22.30 o 
  -1   5   1     6751.40     6691.81     71.28 o 
   0   5   1     4569.22     4559.25     55.87 o 
   1   5   1       10.87       18.60      9.81 o 
   2   5   1    11425.16    11046.99    122.64 o 
   3   5   1     9931.96    10650.53    113.74 o 
   4   5   1     1903.01     1991.19     43.13 o 
   5   5   1      861.54      878.23     33.08 o 
   6   5   1     4371.06     4476.56     98.22 o 
   7   5   1     1687.77     1617.13     64.90 o 
   8   5   1      536.82      519.04     47.59 o 
   9   5   1      232.23      272.56     40.38 o 
  10   5   1     1377.30     1412.25     71.83 o 
  11   5   1      402.08      307.10     46.27 o 
  12   5   1       62.77       69.31     37.78 o 
  13   5   1       29.48      114.95     44.96 o 
 -10   6   1      141.44      107.82     54.10 o 
  -9   6   1        5.68      -27.55     43.10 o 
  -8   6   1      142.80      142.27     47.09 o 
  -7   6   1      609.89      646.32     63.01 o 
  -6   6   1     2062.97     1846.95     90.40 o 
  -5   6   1      812.15      681.83     60.12 o 
  -4   6   1      414.09      598.73     53.56 o 
  -3   6   1     3030.28     2630.71     90.23 o 
  -2   6   1     4818.76     4560.31     54.50 o 
  -1   6   1     1082.76     1029.11     24.67 o 
   0   6   1     1047.16      903.02     25.22 o 
   1   6   1     3562.40     3517.12     52.72 o 
   2   6   1      393.31      406.64     27.80 o 
   3   6   1       67.40      149.57     17.07 o 
   4   6   1     1200.26     1420.59     54.57 o 
   5   6   1     1664.20     1569.87     43.91 o 
   6   6   1      590.79      634.64     31.72 o 
   7   6   1        9.78       50.97     30.28 o 
   8   6   1      670.49      659.43     50.36 o 
   9   6   1      477.73      502.00     48.02 o 
  10   6   1      256.73      183.18     40.64 o 
  11   6   1       26.91       19.99     35.16 o 
  12   6   1      263.88      174.14     47.97 o 
  13   6   1      423.59      523.57     62.05 o 
 -10   7   1       17.11      -37.22     52.10 o 
  -9   7   1       37.22      -45.91     45.91 o 
  -8   7   1      156.07       93.83     48.14 o 
  -7   7   1      227.86      185.18     50.70 o 
  -6   7   1       55.46       61.65     41.21 o 
  -5   7   1       50.02       73.94     38.65 o 
  -4   7   1      521.58      606.93     59.76 o 
  -3   7   1      219.81      251.17     43.03 o 
  -2   7   1       40.62       33.85     33.71 o 
  -1   7   1     1875.41     1746.86     34.57 o 
   0   7   1     3988.18     4357.63     61.20 o 
   1   7   1     1369.43     1537.81     41.42 o 
   2   7   1     1315.82     1315.31     25.73 o 
   3   7   1     4711.09     4776.68     72.32 o 
   4   7   1     1936.53     2117.95     49.64 o 
   5   7   1     1202.13     1220.98     41.50 o 
   6   7   1     1481.64     1474.55     47.38 o 
   7   7   1     1868.11     1677.41     69.41 o 
   8   7   1     1972.09     2098.27     78.88 o 
   9   7   1      306.36      378.55     42.19 o 
  10   7   1      581.82      555.58     55.15 o 
  11   7   1      676.74      642.16     59.87 o 
  12   7   1      328.59      319.63     52.70 o 
  -9   8   1      109.16      112.39     58.05 o 
  -8   8   1        0.52      -28.23     44.71 o 
  -7   8   1      244.29      198.12     54.31 o 
  -6   8   1     1110.19     1012.78     76.28 o 
  -5   8   1     1271.43     1300.83     83.29 o 
  -4   8   1       29.01       17.38     38.22 o 
  -3   8   1     1035.29     1100.92     75.86 o 
  -2   8   1     2668.14     2653.95    105.81 o 
  -1   8   1     1942.32     2158.97     97.32 o 
   0   8   1      413.88      404.12     24.58 o 
   1   8   1      733.15      706.18     29.27 o 
   2   8   1     5409.07     5531.35    120.11 o 
   3   8   1     3462.94     3499.60     65.02 o 
   4   8   1       30.54       12.56     32.67 o 
   5   8   1      156.83      170.24     38.93 o 
   6   8   1     1599.62     1755.58     53.38 o 
   7   8   1     1131.74     1293.33    108.56 o 
   8   8   1        7.85       10.52     29.96 o 
   9   8   1      165.64      138.25     37.59 o 
  10   8   1      748.54      939.68     65.41 o 
  11   8   1      125.54      127.25     41.71 o 
  12   8   1      100.14       78.95     43.43 o 
  -8   9   1       92.68       61.77     55.45 o 
  -7   9   1      285.20      407.13     65.88 o 
  -6   9   1      397.73      357.83     61.00 o 
  -5   9   1        1.97      -22.18     44.65 o 
  -4   9   1      344.00      351.54     58.51 o 
  -3   9   1     1594.51     1722.01     90.17 o 
  -2   9   1      409.03      316.00     53.76 o 
  -1   9   1        1.12       77.01     48.48 o 
   0   9   1     1487.98     1471.76     85.11 o 
   1   9   1     1828.96     1868.22     53.04 o 
   2   9   1       30.81        5.36     22.14 o 
   3   9   1       12.39        5.80     34.97 o 
   4   9   1     3649.42     3638.71     71.42 o 
   5   9   1     1857.95     1779.31     54.97 o 
   6   9   1      234.42      214.83     27.55 o 
   7   9   1      638.66      637.05     37.44 o 
   8   9   1     2597.83     2485.94     87.27 o 
   9   9   1      792.00      802.15     59.55 o 
  10   9   1       55.84       66.64     38.90 o 
  11   9   1      187.16      221.65     47.13 o 
  -7  10   1       11.88       11.37     54.65 o 
  -6  10   1      204.94      193.52     59.19 o 
  -5  10   1      323.75      393.42     65.07 o 
  -4  10   1      183.85      132.49     55.41 o 
  -3  10   1        7.08       32.28     49.64 o 
  -2  10   1     1352.83     1534.98     90.89 o 
  -1  10   1     1752.36     1764.92    100.79 o 
   0  10   1      635.80      625.46     70.51 o 
   1  10   1        7.74        9.81     50.48 o 
   2  10   1     2219.09     2404.68    110.00 o 
   3  10   1     3050.57     3218.12     68.28 o 
   4  10   1     1803.86     1740.89    123.60 o 
   5  10   1       59.27       69.60     23.86 o 
   6  10   1     2114.88     2244.02     61.80 o 
   7  10   1     1179.21     1152.70     47.79 o 
   8  10   1      503.70      487.84     37.90 o 
   9  10   1       15.12       53.16     35.07 o 
  10  10   1      942.26     1053.45     71.42 o 
  11  10   1      198.27      230.26     50.45 o 
  -6  11   1      226.88      153.69     62.59 o 
  -5  11   1      124.71       59.49     58.57 o 
  -4  11   1       15.92       70.17     57.04 o 
  -3  11   1      651.07      715.08     78.14 o 
  -2  11   1     1306.86     1178.38     95.03 o 
  -1  11   1      980.70      923.64     81.00 o 
   0  11   1       63.95       58.24     50.72 o 
   1  11   1      341.02      412.23     61.73 o 
   2  11   1     1806.38     1684.60     92.46 o 
   3  11   1      227.45      289.51     55.49 o 
   4  11   1      394.15      415.52     31.40 o 
   5  11   1      851.60      935.18     45.40 o 
   6  11   1      407.41      356.18     32.50 o 
   7  11   1      112.78      110.98     27.28 o 
   8  11   1      175.20      180.43     33.70 o 
   9  11   1      240.31      348.18     50.38 o 
  10  11   1      354.44      402.09     54.48 o 
  -5  12   1       32.66      130.86     66.38 o 
  -4  12   1      132.39       79.39     61.19 o 
  -3  12   1       95.38       35.55     57.72 o 
  -2  12   1        9.78      -28.76     53.40 o 
  -1  12   1      232.56      268.86     65.64 o 
   0  12   1      844.53      899.80     84.22 o 
   1  12   1      170.42      213.11     59.36 o 
   2  12   1       30.63      105.60     54.10 o 
   3  12   1      921.94     1048.14     87.18 o 
   4  12   1      619.99      654.40     71.38 o 
   5  12   1      420.62      376.48     41.41 o 
   6  12   1       37.85       19.24     35.29 o 
   7  12   1      252.39      231.73     31.51 o 
   8  12   1      403.67      378.70     91.11 o 
   9  12   1      262.22      273.94     46.47 o 
  10  12   1       29.13       -8.80     36.95 o 
  -4  13   1       19.52      -32.45     62.03 o 
  -3  13   1       23.77       65.89     65.91 o 
  -2  13   1      221.36      288.11     64.42 o 
  -1  13   1      439.54      487.70     79.65 o 
   0  13   1       66.74       54.43     60.23 o 
   1  13   1       41.17        5.37     54.72 o 
   2  13   1      570.18      600.43     76.97 o 
   3  13   1      230.34      275.23     58.11 o 
   4  13   1      405.59      512.89     70.80 o 
   5  13   1       61.40       17.31     49.01 o 
   6  13   1      444.44      405.86     39.36 o 
   7  13   1      318.49      349.44     36.97 o 
   8  13   1       51.03       40.08     28.78 o 
   9  13   1       51.90      -32.85     32.85 o 
  -2  14   1      100.77       56.50     67.88 o 
  -1  14   1        6.90      186.61     70.05 o 
   0  14   1       47.98       13.95     63.67 o 
   1  14   1      255.54      211.47     69.28 o 
   2  14   1        5.83       45.74     59.96 o 
   3  14   1        0.32       15.40     53.92 o 
   4  14   1       93.68       88.02     57.24 o 
   5  14   1      549.36      499.54     74.45 o 
   6  14   1       41.78       34.85     51.03 o 
   7  14   1       30.26       36.77     50.87 o 
   1  15   1       50.42      112.51     70.84 o 
   2  15   1       29.91      151.09     72.27 o 
   3  15   1      180.21      333.01     77.88 o 
   4  15   1      344.12      501.81     82.00 o 
   5  15   1       21.01       36.58     59.33 o 
  -4 -15   2      495.43      432.02     80.65 o 
  -3 -15   2       98.25      156.37     72.02 o 
  -2 -15   2       14.83      -19.74     65.12 o 
  -7 -14   2       90.55       94.96     85.84 o 
  -6 -14   2      367.27      421.67     70.44 o 
  -5 -14   2      162.86       -4.75     49.81 o 
  -4 -14   2       23.99       16.15     59.93 o 
  -3 -14   2      265.85      313.30     72.29 o 
  -2 -14   2      612.56      633.37     87.30 o 
  -1 -14   2      100.36       74.12     68.00 o 
   0 -14   2       37.19       53.54     68.45 o 
   1 -14   2      231.45      272.32     81.54 o 
   2 -14   2      188.60      326.72     84.47 o 
  -8 -13   2      239.82      290.05     56.36 o 
  -7 -13   2      630.87      527.38     42.68 o 
  -6 -13   2      168.05      103.93     52.90 o 
  -5 -13   2       95.60       83.19     28.46 o 
  -4 -13   2      526.02      586.73     73.49 o 
  -3 -13   2      501.94      685.11     82.01 o 
  -2 -13   2      143.67      155.95     63.77 o 
  -1 -13   2       67.27       77.69     59.09 o 
   0 -13   2      300.76      271.67     72.83 o 
   1 -13   2      187.17      152.30     67.73 o 
   2 -13   2        6.15       43.98     64.24 o 
   3 -13   2        1.13       29.08     68.08 o 
   4 -13   2       71.06       70.30     76.39 o 
  -9 -12   2      379.94      359.39     54.04 o 
  -8 -12   2      244.60      240.51     46.39 o 
  -7 -12   2       49.86       87.73     28.37 o 
  -6 -12   2      425.89      472.97     37.72 o 
  -5 -12   2      424.20      358.07     34.74 o 
  -4 -12   2       41.23       42.00     23.06 o 
  -3 -12   2        0.03       -1.55     48.76 o 
  -2 -12   2      159.42      167.83     57.36 o 
  -1 -12   2      331.91      475.54     71.53 o 
   0 -12   2       62.61      146.13     61.65 o 
   1 -12   2      115.31      103.77     60.46 o 
   2 -12   2      177.09      165.60     66.68 o 
   3 -12   2      233.58      177.68     70.19 o 
   4 -12   2      129.37      184.82     69.33 o 
   5 -12   2       21.16      -59.73     59.73 o 
 -10 -11   2      249.99      263.94     41.87 o 
  -9 -11   2       29.58       78.35     37.86 o 
  -8 -11   2       43.79       41.10     50.03 o 
  -7 -11   2     1348.60     1247.80     52.39 o 
  -6 -11   2     1012.46     1079.70     49.53 o 
  -5 -11   2       47.30       77.91     24.76 o 
  -4 -11   2      310.62      326.20     30.47 o 
  -3 -11   2     1012.20      956.04     89.77 o 
  -2 -11   2     1692.07     1809.02    101.20 o 
  -1 -11   2      491.99      609.96     71.34 o 
   0 -11   2      311.30      395.19     67.05 o 
   1 -11   2     1497.71     1452.35     92.92 o 
   2 -11   2      444.77      361.12     68.90 o 
   3 -11   2      343.46      315.98     67.20 o 
   4 -11   2      139.83      148.31     63.40 o 
   5 -11   2      238.71      167.19     64.98 o 
   6 -11   2      115.26       75.08     66.70 o 
 -11 -10   2      258.79      282.88     50.51 o 
 -10 -10   2        0.53        6.20     22.98 o 
  -9 -10   2      385.05      442.30     52.62 o 
  -8 -10   2      552.64      536.46     51.82 o 
  -7 -10   2     1432.90     1389.79     52.64 o 
  -6 -10   2      107.26      136.68     29.46 o 
  -5 -10   2      321.38      359.24     30.58 o 
  -4 -10   2      653.96      700.11     37.46 o 
  -3 -10   2      711.88      749.11     38.83 o 
  -2 -10   2       38.33       12.30     40.07 o 
  -1 -10   2     1748.39     1680.03     77.35 o 
   0 -10   2     1563.29     1347.31     94.26 o 
   1 -10   2      514.65      676.64     71.51 o 
   2 -10   2       69.80      121.13     51.54 o 
   3 -10   2      635.13      556.78     69.62 o 
   4 -10   2      686.47      772.79     77.24 o 
   5 -10   2       71.56       87.13     56.91 o 
   6 -10   2      203.07      175.07     62.19 o 
   7 -10   2      245.80      154.31     65.93 o 
 -11  -9   2       10.95       49.94     37.36 o 
 -10  -9   2      170.07      145.54     27.39 o 
  -9  -9   2      636.83      637.54     57.12 o 
  -8  -9   2       37.61       49.66     29.28 o 
  -7  -9   2      393.52      423.31     33.71 o 
  -6  -9   2     1220.58     1252.02     48.40 o 
  -5  -9   2     2797.29     2891.04     66.94 o 
  -4  -9   2       29.87       12.77     20.27 o 
  -3  -9   2     1586.27     1540.09     49.34 o 
  -2  -9   2     3229.88     3200.48     66.08 o 
  -1  -9   2     4131.82     3898.19    105.67 o 
   0  -9   2       35.01       83.91     24.64 o 
   1  -9   2     1930.33     1884.63    102.47 o 
   2  -9   2     2754.02     2756.63    114.52 o 
   3  -9   2     1181.20     1195.35     86.26 o 
   4  -9   2       18.40      -40.01     40.01 o 
   5  -9   2      802.75      605.19     69.53 o 
   6  -9   2      862.32      946.50     82.37 o 
   7  -9   2      405.41      383.24     67.50 o 
   8  -9   2        5.23       33.62     58.60 o 
 -12  -8   2      203.90      138.26     44.72 o 
 -11  -8   2      706.50      820.08     65.19 o 
 -10  -8   2      286.64      275.07     42.88 o 
  -9  -8   2        0.02      -30.18     30.18 o 
  -8  -8   2      595.08      550.15     46.95 o 
  -7  -8   2     5126.77     5408.74    127.60 o 
  -6  -8   2     2034.32     2085.28     57.65 o 
  -5  -8   2       27.19      -19.01     19.01 o 
  -4  -8   2     1903.66     1864.19     80.77 o 
  -3  -8   2     5013.48     4770.50     78.42 o 
  -2  -8   2     1239.09     1192.40     41.45 o 
  -1  -8   2       13.39       41.23     18.65 o 
   0  -8   2     4065.26     4090.75    102.45 o 
   1  -8   2     3411.66     3420.94     75.50 o 
   2  -8   2      249.94      357.47     55.77 o 
   3  -8   2       22.54        0.03     43.87 o 
   4  -8   2      231.72      227.13     51.96 o 
   5  -8   2      201.90      229.11     52.83 o 
   6  -8   2       40.18       48.15     47.16 o 
   7  -8   2      108.99       71.91     50.54 o 
   8  -8   2      131.78      163.78     58.97 o 
   9  -8   2      175.76      295.69     68.76 o 
 -12  -7   2      526.82      607.57     61.41 o 
 -11  -7   2      241.33      181.28     41.50 o 
 -10  -7   2       18.30       -2.28     30.10 o 
  -9  -7   2     1102.18      983.18     64.06 o 
  -8  -7   2      811.57      705.55     54.00 o 
  -7  -7   2       76.85      139.80     30.66 o 
  -6  -7   2      596.05      574.37     32.89 o 
  -5  -7   2     4956.36     4759.45    119.05 o 
  -4  -7   2      507.68      608.00     31.06 o 
  -3  -7   2      810.80      839.83     33.83 o 
  -2  -7   2      187.45      262.07     33.02 o 
  -1  -7   2     6749.14     6298.00     84.60 o 
   0  -7   2       44.27       48.46     15.27 o 
   1  -7   2      206.76      264.36     29.99 o 
   2  -7   2     3363.43     3094.89     54.60 o 
   3  -7   2     3431.51     3536.41    111.42 o 
   4  -7   2      588.49      607.55     60.95 o 
   5  -7   2       42.98      -38.82     38.82 o 
   6  -7   2      893.98      823.86     69.58 o 
   7  -7   2      723.33      719.79     70.13 o 
   8  -7   2      245.21      125.15     53.67 o 
   9  -7   2       11.40       -6.78     49.69 o 
  10  -7   2      342.33      322.39     71.07 o 
 -12  -6   2        7.82       24.27     37.24 o 
 -11  -6   2      453.80      525.72     55.06 o 
 -10  -6   2      291.67      255.62     41.17 o 
  -9  -6   2      941.76      951.53     61.57 o 
  -8  -6   2      197.10      214.75     37.41 o 
  -7  -6   2     2635.59     2489.11     82.50 o 
  -6  -6   2     3395.55     3418.83     91.68 o 
  -5  -6   2     1930.54     2087.85     49.42 o 
  -4  -6   2     2345.74     2375.60     49.63 o 
  -3  -6   2     6012.45     5892.96     79.73 o 
  -2  -6   2     4262.32     4151.75     63.09 o 
  -1  -6   2     3168.00     2485.38     46.99 o 
   0  -6   2     4895.01     5076.15     69.79 o 
   1  -6   2     2067.89     1905.67     40.09 o 
   2  -6   2     6603.25     6610.92     82.61 o 
   3  -6   2     1602.20     1287.58     36.72 o 
   4  -6   2      190.08      240.62     44.80 o 
   5  -6   2      365.81      410.49     53.07 o 
   6  -6   2      987.02      963.19     75.09 o 
   7  -6   2      240.96      426.19     57.32 o 
   8  -6   2        1.29        5.50     43.53 o 
   9  -6   2      325.51      283.10     59.96 o 
  10  -6   2      173.50      138.24     56.73 o 
 -13  -5   2       19.98       35.45     39.62 o 
 -12  -5   2      438.03      425.30     54.77 o 
 -11  -5   2      702.12      719.61     57.78 o 
 -10  -5   2      208.66      245.81     41.42 o 
  -9  -5   2      215.48      202.59     68.41 o 
  -8  -5   2      830.44      836.71     56.85 o 
  -7  -5   2     3781.45     3583.97     95.64 o 
  -6  -5   2     2581.08     2572.90     74.84 o 
  -5  -5   2      984.32     1026.46     33.81 o 
  -4  -5   2     5258.55     5591.74    134.25 o 
  -3  -5   2     7548.66     7542.13     89.38 o 
  -2  -5   2     4616.42     4379.88     61.41 o 
  -1  -5   2     1136.86     1040.98     29.71 o 
   0  -5   2     4530.09     5074.49     65.55 o 
   1  -5   2     1850.29     1863.78     37.23 o 
   2  -5   2        2.62       26.42     13.01 o 
   3  -5   2     1709.78     1896.54     50.22 o 
   4  -5   2     3564.55     3598.72     60.51 o 
   5  -5   2     1057.35     1115.22     39.60 o 
   6  -5   2       20.70       32.46     35.74 o 
   7  -5   2     1605.89     1675.10     89.40 o 
   8  -5   2     1120.63     1104.22     82.98 o 
   9  -5   2      258.65      331.35     58.36 o 
  10  -5   2        4.30       10.28     46.98 o 
  11  -5   2      160.95      107.23     57.23 o 
 -13  -4   2      194.25      152.11     45.80 o 
 -12  -4   2      395.57      429.67     51.43 o 
 -11  -4   2        5.37        8.59     30.53 o 
 -10  -4   2      330.53      263.65     40.13 o 
  -9  -4   2     1402.11     1399.07     64.92 o 
  -8  -4   2      964.91      957.31     58.31 o 
  -7  -4   2       23.37       12.50     25.99 o 
  -6  -4   2     1420.20     1381.57     56.43 o 
  -5  -4   2     4542.40     4845.01     57.35 o 
  -4  -4   2      752.94      812.90     27.85 o 
  -3  -4   2       41.72       87.79     11.69 o 
  -2  -4   2      406.26      664.17     28.63 o 
  -1  -4   2    17279.67    17596.13    161.81 o 
   0  -4   2    13925.54    12982.04    125.15 o 
   1  -4   2     1206.54     1376.35     29.96 o 
   2  -4   2     1594.83     1719.14     35.04 o 
   3  -4   2     7901.00     7407.62     86.65 o 
   4  -4   2     4635.11     4321.70     64.33 o 
   5  -4   2      252.21      328.21     25.29 o 
   6  -4   2     1387.19     1421.74     33.86 o 
   7  -4   2     2341.66     2605.24     99.99 o 
   8  -4   2      294.26      276.50     45.34 o 
   9  -4   2      134.14      126.76     44.55 o 
  10  -4   2      263.98      241.84     56.34 o 
  11  -4   2      215.70      212.71     59.50 o 
 -13  -3   2       60.46       74.31     44.81 o 
 -12  -3   2       30.19      -33.52     33.69 o 
 -11  -3   2     1063.04     1085.35     64.65 o 
 -10  -3   2      967.95     1024.52     60.21 o 
  -9  -3   2      138.54      207.60     35.01 o 
  -8  -3   2        3.75       -7.71     18.21 o 
  -7  -3   2     3635.36     3396.60     89.15 o 
  -6  -3   2     9972.78     9902.81    159.36 o 
  -5  -3   2       13.92        7.31     16.90 o 
  -4  -3   2     7295.75     7504.67     75.08 o 
  -3  -3   2    13045.23    11832.08    115.79 o 
  -2  -3   2    18619.44    18079.89    161.56 o 
  -1  -3   2    24215.26    25257.05    216.41 o 
   0  -3   2      827.55      846.59     24.12 o 
   1  -3   2     4463.54     4162.90     68.12 o 
   2  -3   2     1069.78      908.32     25.52 o 
   3  -3   2      284.50      320.48     18.37 o 
   4  -3   2     1239.67     1031.85     31.03 o 
   5  -3   2     4587.92     4387.19     66.78 o 
   6  -3   2     2309.25     2156.62     50.29 o 
   7  -3   2     1307.97     1267.22     45.27 o 
   8  -3   2       18.03       29.56     34.94 o 
   9  -3   2     1312.57     1204.28     74.07 o 
  10  -3   2       57.83       53.25     41.35 o 
  11  -3   2       67.16       92.28     45.28 o 
  12  -3   2      139.47      140.73     52.71 o 
 -13  -2   2       21.96       86.06     46.15 o 
 -12  -2   2      778.98      737.94     67.81 o 
 -11  -2   2      159.31      207.46     38.77 o 
 -10  -2   2        5.37       -6.72     26.18 o 
  -9  -2   2      453.34      394.30     39.57 o 
  -8  -2   2     1073.40     1196.47     57.41 o 
  -7  -2   2      609.33      710.85     45.01 o 
  -6  -2   2      241.84      245.11     29.57 o 
  -5  -2   2     4442.17     4200.12     84.10 o 
  -4  -2   2     9116.35     9737.94    140.23 o 
  -3  -2   2     4655.03     5186.29     54.47 o 
  -2  -2   2    17761.75    20618.71    177.36 o 
  -1  -2   2    92538.63    96641.89   1129.16 o 
   1  -2   2      416.55      352.27     16.17 o 
   2  -2   2     3895.93     4041.52     51.06 o 
   3  -2   2    11605.69    11514.74    180.14 o 
   4  -2   2     4890.29     4891.75     64.38 o 
   5  -2   2     1477.46     1394.63     28.24 o 
   6  -2   2      456.86      553.17     22.44 o 
   7  -2   2     5034.86     5129.95     81.23 o 
   8  -2   2       17.21       -5.80     21.77 o 
   9  -2   2      402.09      432.73     52.42 o 
  10  -2   2      531.00      629.81     62.00 o 
  11  -2   2      460.29      454.59     59.12 o 
  12  -2   2      114.46       97.75     47.90 o 
 -12  -1   2      229.90      257.41     51.68 o 
 -11  -1   2      406.27      348.92     50.08 o 
 -10  -1   2      446.82      426.61     55.88 o 
  -9  -1   2     1181.04     1221.70     57.44 o 
  -8  -1   2       87.24      112.38     30.46 o 
  -7  -1   2     1377.86     1230.09     53.57 o 
  -6  -1   2     7188.77     7083.63    121.44 o 
  -5  -1   2     2819.65     3070.76     67.17 o 
  -4  -1   2      247.10      242.66     20.13 o 
  -3  -1   2    13198.37    13158.58    167.58 o 
  -2  -1   2    13811.30    14713.94    179.08 o 
  -1  -1   2    15363.39    17018.27    199.86 o 
   0  -1   2     1129.87     1075.91     25.56 o 
   1  -1   2    22401.87    22248.53    259.68 o 
   2  -1   2     1722.50     1932.16     32.15 o 
   3  -1   2     1944.11     2130.72     35.64 o 
   4  -1   2     2186.21     2238.77     54.31 o 
   5  -1   2     8245.37     8212.88     74.80 o 
   6  -1   2     4171.93     4114.61     50.88 o 
   7  -1   2     1325.98     1422.66     42.97 o 
   8  -1   2       31.82       61.23     23.81 o 
   9  -1   2      505.74      476.72     33.01 o 
  10  -1   2      555.08      501.99     56.51 o 
  11  -1   2        6.66      -36.02     36.02 o 
  12  -1   2      129.32      125.62     46.88 o 
 -12   0   2      187.85      125.69     47.78 o 
 -11   0   2      448.96      474.78     55.98 o 
 -10   0   2      991.43      951.04     68.39 o 
  -9   0   2       34.82       72.41     21.62 o 
  -8   0   2      323.32      352.00     28.34 o 
  -7   0   2     1274.74     1261.45     39.63 o 
  -6   0   2     3817.97     3803.37     79.60 o 
  -5   0   2      457.79      377.70     28.98 o 
  -4   0   2    10351.72    10594.86    143.13 o 
  -3   0   2     1515.07     1853.96     39.67 o 
  -2   0   2      320.10      298.38     19.33 o 
  -1   0   2    10798.34    12095.81    143.61 o 
   0   0   2    10899.22    11232.50    136.65 o 
   1   0   2     5759.90     5396.28     74.77 o 
   2   0   2      174.59      174.88     16.87 o 
   3   0   2    16496.35    16495.92    204.40 o 
   4   0   2     8833.58     9764.64     95.31 o 
   5   0   2     4031.00     3694.75     52.51 o 
   6   0   2        3.79       -8.83     18.33 o 
   7   0   2      846.98      852.71     51.21 o 
   8   0   2     3409.96     3551.57     92.87 o 
   9   0   2     1134.25     1113.43     44.73 o 
  10   0   2      265.74      238.17     29.68 o 
  11   0   2      304.53      281.30     50.31 o 
  12   0   2      264.42      305.93     53.82 o 
  13   0   2      180.59      160.89     53.58 o 
 -12   1   2      155.69      105.68     48.31 o 
 -11   1   2       18.36       43.34     39.77 o 
 -10   1   2      141.42      158.34     42.66 o 
  -9   1   2     1660.65     1571.94     77.85 o 
  -8   1   2      695.76      642.08     34.05 o 
  -7   1   2       11.87       23.29     27.40 o 
  -6   1   2     2159.81     2461.71     47.44 o 
  -5   1   2     8862.50     8934.40    140.81 o 
  -4   1   2    14389.02    14428.61    183.86 o 
  -3   1   2     2316.09     2316.20     33.39 o 
  -2   1   2     6302.51     6220.73     89.40 o 
  -1   1   2     2574.67     2969.65     41.31 o 
   0   1   2    28715.96    30338.14    346.65 o 
   1   1   2      564.62      487.89     17.13 o 
   2   1   2     1382.68     1197.86     33.52 o 
   3   1   2     5825.99     5679.74     60.71 o 
   4   1   2     4761.81     4621.40     56.07 o 
   5   1   2      350.00      458.54     32.16 o 
   6   1   2     1060.92     1076.80     46.19 o 
   7   1   2     4280.73     4584.95    101.23 o 
   8   1   2     1592.55     1714.76     67.34 o 
   9   1   2       21.26      -12.70     28.26 o 
  10   1   2      460.39      432.61     46.30 o 
  11   1   2      255.17      184.50     30.81 o 
  12   1   2       29.18       48.70     40.00 o 
  13   1   2       21.15      -12.11     41.29 o 
 -12   2   2        2.30      -26.09     43.21 o 
 -11   2   2      319.36      384.21     58.94 o 
 -10   2   2     1168.36     1223.32     78.85 o 
  -9   2   2      224.87      228.10     42.86 o 
  -8   2   2        5.24       49.06     34.68 o 
  -7   2   2      749.25      742.97     50.03 o 
  -6   2   2     3263.72     3003.63     52.25 o 
  -5   2   2     2979.22     3103.34     48.19 o 
  -4   2   2     3142.69     3302.88     45.48 o 
  -3   2   2     2087.02     2282.60     32.13 o 
  -2   2   2     9217.27     9929.29    143.80 o 
  -1   2   2     1096.95     1576.25     44.64 o 
   0   2   2    10858.08    12114.12     85.78 o 
   1   2   2      803.89      777.94     26.02 o 
   2   2   2     5031.69     5807.51     49.45 o 
   3   2   2     2156.57     1880.88     44.57 o 
   4   2   2     1679.68     1849.13     49.54 o 
   5   2   2      735.32      774.08     35.88 o 
   6   2   2     7468.71     8018.49    134.25 o 
   7   2   2      490.89      558.78     44.27 o 
   8   2   2      363.64      473.13     42.85 o 
   9   2   2     1978.04     1723.73     70.79 o 
  10   2   2      733.97      765.91     56.32 o 
  11   2   2       42.11       41.70     37.10 o 
  12   2   2      156.52      192.44     44.93 o 
  13   2   2      303.94      243.32     52.69 o 
 -12   3   2       90.94       46.81     55.97 o 
 -11   3   2      247.75      170.63     54.64 o 
 -10   3   2       56.68       30.11     38.53 o 
  -9   3   2      244.43      198.31     45.71 o 
  -8   3   2      645.70      595.46     54.36 o 
  -7   3   2      574.19      615.71     53.42 o 
  -6   3   2      175.65      244.24     38.16 o 
  -5   3   2      852.05      826.85     27.22 o 
  -4   3   2     7894.10     8112.22    186.52 o 
  -3   3   2      802.44      887.95     18.62 o 
  -2   3   2        4.84       38.03     16.00 o 
  -1   3   2     8944.92     9122.35    139.18 o 
   0   3   2    27065.56    28233.65    540.52 o 
   1   3   2     7432.23     7643.37     77.34 o 
   2   3   2      635.81      557.80     20.54 o 
   3   3   2    13349.03    13369.43    128.27 o 
   4   3   2    16823.32    15827.93    208.46 o 
   5   3   2     4339.80     4329.35     86.27 o 
   6   3   2        1.84       41.92     22.07 o 
   7   3   2     4406.71     4422.21    101.01 o 
   8   3   2     4568.71     5177.85    116.71 o 
   9   3   2      629.43      660.65     52.64 o 
  10   3   2        2.19       80.07     34.27 o 
  11   3   2      371.84      500.99     51.52 o 
  12   3   2      201.93      184.12     44.60 o 
  13   3   2       47.27       31.63     42.26 o 
 -11   4   2       16.32      -43.88     43.88 o 
 -10   4   2      340.37      466.70     63.83 o 
  -9   4   2      512.52      627.96     64.62 o 
  -8   4   2      258.57      314.82     49.59 o 
  -7   4   2       76.94       83.56     39.93 o 
  -6   4   2     3070.58     3028.72    100.82 o 
  -5   4   2     4130.47     4003.34    107.07 o 
  -4   4   2     2811.29     2745.03     56.56 o 
  -3   4   2        5.05       39.11     23.10 o 
  -2   4   2     3753.02     3405.66     79.65 o 
  -1   4   2    10705.83    11585.92    177.34 o 
   0   4   2    16634.59    16536.15    148.03 o 
   1   4   2     1901.67     2049.81     25.29 o 
   2   4   2    17110.37    15435.75    153.32 o 
   3   4   2    11401.92    11121.21    175.02 o 
   4   4   2     1482.01     1470.63     34.59 o 
   5   4   2     2807.82     2559.04     64.79 o 
   6   4   2     3459.43     3664.74     87.10 o 
   7   4   2     1418.38     1396.73     60.91 o 
   8   4   2      163.13      187.42     38.21 o 
   9   4   2      524.15      601.72     50.03 o 
  10   4   2     1632.83     1606.29     74.67 o 
  11   4   2      145.81      127.31     39.21 o 
  12   4   2        1.84      -23.08     36.20 o 
  13   4   2      159.62      142.12     47.04 o 
 -11   5   2      152.51      123.02     59.17 o 
 -10   5   2      461.84      436.61     65.59 o 
  -9   5   2       31.94       65.63     44.34 o 
  -8   5   2       26.42       86.37     43.58 o 
  -7   5   2     1137.25     1070.55     74.72 o 
  -6   5   2     2711.45     2837.39    102.89 o 
  -5   5   2     1212.21     1240.98     72.35 o 
  -4   5   2      701.18      706.16     57.91 o 
  -3   5   2     3422.00     3391.96     92.79 o 
  -2   5   2     4254.08     4503.74    101.91 o 
  -1   5   2      258.43      215.85     32.40 o 
   0   5   2     6893.84     7184.65     77.13 o 
   1   5   2     5831.33     6571.01     57.75 o 
   2   5   2     2704.26     2573.15     43.35 o 
   3   5   2      338.64      198.92     15.43 o 
   4   5   2    11911.16    10869.63    119.03 o 
   5   5   2     5038.77     5139.80     75.11 o 
   6   5   2      829.19      876.47     47.82 o 
   7   5   2      613.97      731.79     46.97 o 
   8   5   2     2680.38     3123.02     93.25 o 
   9   5   2     1607.54     1605.22     72.42 o 
  10   5   2      656.45      589.38     52.93 o 
  11   5   2       49.16       33.33     35.33 o 
  12   5   2      456.61      477.77     55.60 o 
  13   5   2      202.02      185.62     49.65 o 
 -10   6   2       24.73       15.14     53.34 o 
  -9   6   2      181.32      175.56     52.85 o 
  -8   6   2      269.68      314.83     54.31 o 
  -7   6   2      121.26       75.07     41.21 o 
  -6   6   2      322.21      526.83     56.91 o 
  -5   6   2     2468.09     2542.95     99.07 o 
  -4   6   2     5340.83     5088.07    125.82 o 
  -3   6   2      560.55      591.88     50.11 o 
  -2   6   2     2252.12     2366.06     83.94 o 
  -1   6   2     5288.29     5541.76     90.83 o 
   0   6   2    12563.94    12235.13    252.33 o 
   1   6   2      734.97      828.59     26.75 o 
   2   6   2     1006.22      911.22     20.29 o 
   3   6   2      590.47      488.21     24.62 o 
   4   6   2     8433.00     8501.64    167.61 o 
   5   6   2      630.73      633.78     31.96 o 
   6   6   2      137.65      124.90     29.72 o 
   7   6   2     1026.15      945.95     55.32 o 
   8   6   2     1810.54     1877.04     72.72 o 
   9   6   2       44.34        7.53     27.31 o 
  10   6   2      368.90      450.51     50.47 o 
  11   6   2      244.50      293.58     47.33 o 
  12   6   2      239.69      316.94     51.74 o 
  13   6   2       15.43       75.82     46.93 o 
 -10   7   2      208.78      133.90     60.30 o 
  -9   7   2      169.60      223.01     58.90 o 
  -8   7   2        0.88      -23.36     42.32 o 
  -7   7   2       71.14      117.06     47.64 o 
  -6   7   2     2807.26     2604.16    105.18 o 
  -5   7   2      889.99      759.99     64.77 o 
  -4   7   2      120.05       97.38     39.52 o 
  -3   7   2      342.36      297.65     49.47 o 
  -2   7   2     1287.63     1287.12     76.92 o 
  -1   7   2      155.39      126.77     35.88 o 
   0   7   2      199.89      207.48     16.57 o 
   1   7   2      981.05      829.72     28.95 o 
   2   7   2     6280.14     6141.05     61.81 o 
   3   7   2       24.60       15.35     15.20 o 
   4   7   2      893.76      970.86     28.15 o 
   5   7   2     1153.51     1049.30     39.38 o 
   6   7   2      489.93      481.84     34.14 o 
   7   7   2       21.64       13.40     30.18 o 
   8   7   2       78.99      101.94     34.01 o 
   9   7   2      407.07      365.76     45.29 o 
  10   7   2     1080.86     1080.61     67.55 o 
  11   7   2       23.00        7.37     36.57 o 
  12   7   2      131.09      130.00     45.08 o 
  -9   8   2        4.66      -49.49     51.21 o 
  -8   8   2       76.80       76.36     50.13 o 
  -7   8   2       41.41       62.68     48.26 o 
  -6   8   2       32.76       36.35     42.01 o 
  -5   8   2      555.12      555.59     61.31 o 
  -4   8   2      417.29      482.38     57.95 o 
  -3   8   2       39.43       56.14     46.79 o 
  -2   8   2      138.46      214.19     45.72 o 
  -1   8   2      648.32      612.23     57.50 o 
   0   8   2     2050.09     1994.18     92.14 o 
   1   8   2      893.75      786.16     31.13 o 
   2   8   2      205.95      244.89     22.05 o 
   3   8   2      360.81      353.18     26.57 o 
   4   8   2     4980.24     4922.24     79.23 o 
   5   8   2     1277.49     1150.00     50.38 o 
   6   8   2        0.82      -21.41     21.41 o 
   7   8   2      948.11      813.28     40.79 o 
   8   8   2     2420.75     2191.31     82.04 o 
   9   8   2      785.05      741.07     58.13 o 
  10   8   2       58.38       95.22     39.29 o 
  11   8   2      245.48      295.01     48.96 o 
  12   8   2      287.49      342.04     54.19 o 
  -8   9   2      127.38      107.95     57.02 o 
  -7   9   2        0.09      -21.20     47.37 o 
  -6   9   2      226.34      301.21     54.41 o 
  -5   9   2      649.59      619.51     68.41 o 
  -4   9   2      904.05      923.85     74.82 o 
  -3   9   2        8.70      -38.15     38.15 o 
  -2   9   2      484.20      457.97     58.17 o 
  -1   9   2      489.50      445.47     62.85 o 
   0   9   2     1565.94     1383.85     90.82 o 
   1   9   2      397.56      313.24     56.05 o 
   2   9   2     1212.70     1258.35     43.68 o 
   3   9   2     3214.96     2860.98     61.90 o 
   4   9   2     1226.61     1234.64     46.74 o 
   5   9   2       51.49       12.95     21.61 o 
   6   9   2     1034.49      885.02     61.59 o 
   7   9   2     1149.19     1142.26     77.56 o 
   8   9   2      307.84      434.00     47.54 o 
   9   9   2      172.78      109.62     38.68 o 
  10   9   2      842.98      902.90     66.01 o 
  11   9   2      338.26      332.27     52.35 o 
  -7  10   2       61.77       -4.82     52.30 o 
  -6  10   2       55.08       85.21     54.18 o 
  -5  10   2      157.09      187.98     56.53 o 
  -4  10   2        2.11        8.54     50.11 o 
  -3  10   2      829.50      795.66     75.46 o 
  -2  10   2      751.21      695.42     71.34 o 
  -1  10   2      436.81      562.19     66.10 o 
   0  10   2        5.71       11.15     48.94 o 
   1  10   2     1874.80     1604.66     97.29 o 
   2  10   2      968.46      838.18     68.35 o 
   3  10   2       52.90       60.21     22.39 o 
   4  10   2     1242.28     1185.46     34.72 o 
   5  10   2     2544.10     2521.06     61.89 o 
   6  10   2     1241.28     1419.38     50.90 o 
   7  10   2       10.56       20.46     23.93 o 
   8  10   2      615.35      673.05     42.25 o 
   9  10   2      886.06      954.20     65.18 o 
  10  10   2      107.57      102.67     41.47 o 
  11  10   2       45.22       -6.06     41.02 o 
  -6  11   2        2.29      -49.87     56.02 o 
  -5  11   2      185.12      199.14     63.22 o 
  -4  11   2      598.43      603.67     69.71 o 
  -3  11   2      492.06      482.33     71.42 o 
  -2  11   2        5.96       30.71     45.28 o 
  -1  11   2     1014.80     1031.89     83.10 o 
   0  11   2      889.23     1023.15     82.65 o 
   1  11   2     3198.10     3278.83    127.83 o 
   2  11   2      710.74      532.20     60.98 o 
   3  11   2      520.21      398.08     58.45 o 
   4  11   2     2065.72     2184.96     84.49 o 
   5  11   2      581.78      673.60     39.23 o 
   6  11   2       42.07       17.02     37.56 o 
   7  11   2      250.81      307.03     32.77 o 
   8  11   2      360.43      369.57     34.82 o 
   9  11   2       92.72      154.12     42.44 o 
  10  11   2      227.92      232.77     48.95 o 
  -5  12   2      248.28      297.92     73.73 o 
  -4  12   2       45.58      -10.66     58.04 o 
  -3  12   2       29.99       59.40     58.07 o 
  -2  12   2      355.39      250.09     65.24 o 
  -1  12   2      412.75      427.92     70.66 o 
   0  12   2        0.63       81.18     54.76 o 
   1  12   2      111.55       71.66     47.48 o 
   2  12   2     1299.16     1252.90     94.38 o 
   3  12   2      114.91      146.57     54.17 o 
   4  12   2        4.79       26.19     44.29 o 
   5  12   2      347.19      384.92     34.54 o 
   6  12   2      692.69      761.82     44.84 o 
   7  12   2      207.87      317.68     46.60 o 
   8  12   2        0.18        3.03     25.38 o 
   9  12   2      185.07      164.38     44.46 o 
  10  12   2      318.60      308.05     54.86 o 
  -4  13   2      112.26      221.46     72.84 o 
  -3  13   2      289.89      279.78     72.00 o 
  -2  13   2       24.00      -39.68     54.13 o 
  -1  13   2       50.21       30.88     58.52 o 
   0  13   2      660.96      857.13     87.44 o 
   1  13   2      567.39      918.35     86.94 o 
   2  13   2        7.45       52.83     53.35 o 
   3  13   2        0.49      -27.19     48.19 o 
   4  13   2      649.24      728.31     76.54 o 
   5  13   2      656.28      771.39     73.33 o 
   6  13   2       82.42       46.92     47.38 o 
   7  13   2        7.72       12.00     25.99 o 
   8  13   2      394.34      394.95     40.40 o 
   9  13   2      201.62      210.65     37.12 o 
  -2  14   2       69.36      105.05     68.97 o 
  -1  14   2      131.36      144.39     68.52 o 
   0  14   2      206.59      294.08     72.99 o 
   1  14   2       37.40       69.37     61.78 o 
   2  14   2        7.52        8.81     56.20 o 
   3  14   2      106.50      172.82     60.67 o 
   4  14   2      245.49      169.52     58.20 o 
   5  14   2        0.51       -9.42     45.68 o 
   6  14   2      182.54      223.42     61.26 o 
   7  14   2      267.38      305.27     63.99 o 
   1  15   2      103.37      115.55     67.60 o 
   2  15   2      271.83      250.17     72.62 o 
   3  15   2      110.27       79.53     64.09 o 
   4  15   2       25.44       89.07     61.65 o 
   5  15   2      320.18      249.06     70.80 o 
  -6 -14   3       58.01       44.29     93.87 o 
  -5 -14   3        4.51       34.85     54.14 o 
  -4 -14   3      511.38      623.62     83.11 o 
  -3 -14   3      142.97      253.63     69.79 o 
  -2 -14   3        6.60       65.17     61.47 o 
  -1 -14   3       74.16      217.18     73.09 o 
   0 -14   3      407.19      551.26     87.75 o 
   1 -14   3       68.93      117.32     73.59 o 
   2 -14   3       10.07       52.22     75.13 o 
  -8 -13   3      217.19      246.84     37.72 o 
  -7 -13   3        0.47       14.69     25.55 o 
  -6 -13   3      690.26      777.07     86.07 o 
  -5 -13   3      398.38      410.02     38.58 o 
  -4 -13   3      338.78      374.89     65.45 o 
  -3 -13   3      181.69      163.86     61.29 o 
  -2 -13   3      594.07      801.64     86.37 o 
  -1 -13   3      608.07      688.21     83.61 o 
   0 -13   3      126.78       87.66     67.03 o 
   1 -13   3      102.14       77.86     64.69 o 
   2 -13   3      181.62      214.44     72.68 o 
   3 -13   3      221.23      255.62     77.89 o 
   4 -13   3       79.50      152.02     80.61 o 
  -9 -12   3      107.20       99.00     42.72 o 
  -8 -12   3      108.05      173.62     31.39 o 
  -7 -12   3      781.03      820.16     47.09 o 
  -6 -12   3      515.93      481.21     39.17 o 
  -5 -12   3       37.66       32.06     24.41 o 
  -4 -12   3      118.89      125.39     27.08 o 
  -3 -12   3      727.51      626.67     74.88 o 
  -2 -12   3      442.28      493.48     70.67 o 
  -1 -12   3      106.55      180.99     59.87 o 
   0 -12   3       85.88      113.88     60.76 o 
   1 -12   3      149.47      213.45     72.09 o 
   2 -12   3      197.74      255.95     72.09 o 
   3 -12   3        4.92      -58.37     58.42 o 
   4 -12   3      122.79       50.05     63.09 o 
   5 -12   3      137.15      154.02     74.09 o 
 -10 -11   3       29.30       47.49     39.42 o 
  -9 -11   3      149.33      143.80     41.82 o 
  -8 -11   3      750.90      658.64     57.62 o 
  -7 -11   3      138.98      108.87     59.92 o 
  -6 -11   3      117.26      181.33     29.11 o 
  -5 -11   3     1026.97     1000.98     46.94 o 
  -4 -11   3      335.07      288.67     31.05 o 
  -3 -11   3      130.19      106.61     34.72 o 
  -2 -11   3      394.36      390.38     37.67 o 
  -1 -11   3     1067.30     1014.47     82.86 o 
   0 -11   3     1012.75     1045.08     86.59 o 
   1 -11   3       61.10       95.90     55.78 o 
   2 -11   3       88.40       63.48     58.23 o 
   3 -11   3     1291.43     1230.61     98.55 o 
   4 -11   3      411.28      376.95     72.67 o 
   5 -11   3       95.71       66.14     62.54 o 
   6 -11   3       16.53      -24.31     64.76 o 
 -10 -10   3      509.25      539.03     58.44 o 
  -9 -10   3      402.57      375.67     50.30 o 
  -8 -10   3       60.46       25.37     28.45 o 
  -7 -10   3      479.25      418.72     35.03 o 
  -6 -10   3     1003.48      842.57     52.35 o 
  -5 -10   3     1665.46     1458.73     50.41 o 
  -4 -10   3       40.75       45.48     36.57 o 
  -3 -10   3      157.05      130.00     31.99 o 
  -2 -10   3     2210.34     2085.26     56.66 o 
  -1 -10   3     2982.93     3087.92     73.37 o 
   0 -10   3      110.87      145.10     55.00 o 
   1 -10   3      292.85      277.44     59.22 o 
   2 -10   3      591.70      726.63     73.42 o 
   3 -10   3      779.17      867.52     78.93 o 
   4 -10   3       14.07       26.83     47.64 o 
   5 -10   3      220.65      158.48     58.81 o 
   6 -10   3      190.30      137.95     62.60 o 
   7 -10   3       64.91       30.38     62.19 o 
 -11  -9   3      467.33      495.97     56.04 o 
 -10  -9   3      214.88      210.76     46.23 o 
  -9  -9   3       19.33       13.43     33.86 o 
  -8  -9   3      251.70      168.95     37.68 o 
  -7  -9   3     1996.21     1778.83     91.08 o 
  -6  -9   3      629.78      648.84     54.60 o 
  -5  -9   3      226.70      211.15     38.56 o 
  -4  -9   3      428.17      367.00     30.42 o 
  -3  -9   3     1431.00     1412.07     47.86 o 
  -2  -9   3      134.32      227.88     27.38 o 
  -1  -9   3      132.21      136.31     39.53 o 
   0  -9   3     1770.83     1694.22     49.52 o 
   1  -9   3     1348.81     1356.71     93.94 o 
   2  -9   3        7.13       29.26     48.70 o 
   3  -9   3      120.40      157.31     51.71 o 
   4  -9   3     1361.17     1184.01     85.99 o 
   5  -9   3      330.71      396.00     64.97 o 
   6  -9   3        3.84        1.75     50.65 o 
   7  -9   3      119.10      115.43     58.23 o 
   8  -9   3      181.87       76.43     62.77 o 
 -11  -8   3       83.21      140.00     39.06 o 
 -10  -8   3      141.60      108.22     39.55 o 
  -9  -8   3      725.72      716.39     58.97 o 
  -8  -8   3      331.79      404.91     43.31 o 
  -7  -8   3      295.10      253.43     39.21 o 
  -6  -8   3     1464.81     1536.79     65.21 o 
  -5  -8   3     4078.26     3879.94    212.36 o 
  -4  -8   3     1393.24     1457.67     46.49 o 
  -3  -8   3      284.28      277.31     26.36 o 
  -2  -8   3     1586.54     1391.27     57.99 o 
  -1  -8   3     4043.94     3959.54     70.40 o 
   0  -8   3      955.24      930.50     38.19 o 
   1  -8   3      133.10      130.90     21.56 o 
   2  -8   3     1463.50     1321.13     85.50 o 
   3  -8   3     2065.91     1929.73     95.06 o 
   4  -8   3      617.78      653.99     64.65 o 
   5  -8   3       17.48       -8.06     43.09 o 
   6  -8   3      239.48      271.86     57.24 o 
   7  -8   3      339.43      195.46     57.90 o 
   8  -8   3      188.43      131.78     59.59 o 
   9  -8   3        2.00       -0.67     58.83 o 
 -12  -7   3        4.04        5.96     36.59 o 
 -11  -7   3      223.94      263.11     45.95 o 
 -10  -7   3      787.02      852.99     63.99 o 
  -9  -7   3      724.25      774.01     59.00 o 
  -8  -7   3       99.58       75.51     32.35 o 
  -7  -7   3     2027.52     1843.33     74.60 o 
  -6  -7   3     4063.91     3690.97     71.43 o 
  -5  -7   3     1426.78     1418.89     45.24 o 
  -4  -7   3     1284.68     1226.31     40.96 o 
  -3  -7   3     3570.09     3496.59     63.20 o 
  -2  -7   3     5006.72     5390.20     79.63 o 
  -1  -7   3      179.97      170.10     20.82 o 
   0  -7   3     1146.68      917.43     35.26 o 
   1  -7   3     7200.87     7061.31     92.55 o 
   2  -7   3     2184.96     2151.99     93.22 o 
   3  -7   3      186.14      218.95     24.50 o 
   4  -7   3      934.18      840.88     67.89 o 
   5  -7   3     1041.62      979.03     76.55 o 
   6  -7   3      210.15      244.17     48.09 o 
   7  -7   3        6.84        3.71     43.95 o 
   8  -7   3      350.87      273.85     60.68 o 
   9  -7   3      611.61      541.77     75.11 o 
  10  -7   3       43.25       99.11     63.47 o 
 -12  -6   3      342.74      399.26     51.29 o 
 -11  -6   3      367.30      475.39     51.80 o 
 -10  -6   3       69.73       82.52     36.12 o 
  -9  -6   3     1757.96     1800.85     76.09 o 
  -8  -6   3      580.31      627.11     50.72 o 
  -7  -6   3     2555.35     2376.46     81.90 o 
  -6  -6   3       61.52       71.62     28.24 o 
  -5  -6   3     4126.70     3951.61     67.85 o 
  -4  -6   3     5116.04     5142.68     75.95 o 
  -3  -6   3     3203.52     3092.02     80.62 o 
  -2  -6   3     1552.73     1112.11     34.38 o 
  -1  -6   3     4499.41     4627.39     68.22 o 
   0  -6   3     6567.97     6429.72     99.35 o 
   1  -6   3    12860.92    12508.76    132.99 o 
   2  -6   3      179.88      137.84     18.67 o 
   3  -6   3     3720.89     3641.01     62.43 o 
   4  -6   3     5619.08     5505.54     81.89 o 
   5  -6   3     2284.00     2321.48     97.32 o 
   6  -6   3        4.69       14.84     35.78 o 
   7  -6   3     1136.25     1298.92     84.88 o 
   8  -6   3      979.26     1012.34     83.59 o 
   9  -6   3      127.40       79.22     51.63 o 
  10  -6   3       60.11       58.37     54.50 o 
 -12  -5   3      236.80      309.14     48.74 o 
 -11  -5   3        4.25       19.08     30.23 o 
 -10  -5   3      855.04      906.24     58.38 o 
  -9  -5   3     3023.64     2952.34     96.54 o 
  -8  -5   3      445.43      444.89     44.43 o 
  -7  -5   3       13.13       52.59     30.29 o 
  -6  -5   3     3626.23     3379.50     88.76 o 
  -5  -5   3    11935.32    11304.41    177.24 o 
  -4  -5   3      365.33      496.91     24.78 o 
  -3  -5   3      601.29      572.12     25.79 o 
  -2  -5   3     4447.59     4436.97     63.12 o 
  -1  -5   3     9938.38     9357.10    103.25 o 
   0  -5   3      119.92      183.67     16.93 o 
   1  -5   3     2018.28     1814.76     39.39 o 
   2  -5   3     8058.57     7833.78    104.86 o 
   3  -5   3     2991.14     2993.47     57.98 o 
   4  -5   3       67.41       42.50     19.99 o 
   5  -5   3      167.83      158.86     25.11 o 
   6  -5   3     1292.24     1298.16     80.94 o 
   7  -5   3      514.92      512.54     58.40 o 
   8  -5   3       62.94       51.92     45.59 o 
   9  -5   3      275.55      267.58     57.28 o 
  10  -5   3      207.28      164.35     55.81 o 
  11  -5   3       43.09      -25.00     52.08 o 
 -12  -4   3       35.52       37.50     35.28 o 
 -11  -4   3      808.48      873.96     60.36 o 
 -10  -4   3      217.18      247.59     39.68 o 
  -9  -4   3      217.18      261.40     38.41 o 
  -8  -4   3      177.26      149.81     34.83 o 
  -7  -4   3     2597.41     2550.42     79.51 o 
  -6  -4   3     1240.23     1298.09     31.85 o 
  -5  -4   3      377.72      404.29     18.78 o 
  -4  -4   3      495.70      538.32     22.76 o 
  -3  -4   3     1618.25     1758.30     56.14 o 
  -2  -4   3     3361.83     4258.97     57.15 o 
  -1  -4   3     3250.89     3368.36     50.09 o 
   0  -4   3     8416.98     9301.29     98.09 o 
   1  -4   3    11726.26    11510.92    116.38 o 
   2  -4   3     3381.76     3750.93     55.44 o 
   3  -4   3     1177.78     1185.08     60.66 o 
   4  -4   3     6392.11     6479.55     85.10 o 
   5  -4   3     3194.73     3358.39     62.53 o 
   6  -4   3      337.84      382.52     33.29 o 
   7  -4   3      159.13      180.71     45.20 o 
   8  -4   3      448.65      418.02     51.13 o 
   9  -4   3     1176.35     1051.73     80.26 o 
  10  -4   3      124.01      116.41     48.19 o 
  11  -4   3        0.44       53.59     51.77 o 
 -12  -3   3      310.79      311.54     46.55 o 
 -11  -3   3      108.98      163.96     37.37 o 
 -10  -3   3       37.26       26.87     28.15 o 
  -9  -3   3     1517.98     1614.74     66.19 o 
  -8  -3   3     1055.29     1017.61     57.27 o 
  -7  -3   3      793.32      682.48     47.87 o 
  -6  -3   3      341.53      361.89     33.70 o 
  -5  -3   3     7426.56     7766.80     83.53 o 
  -4  -3   3     4877.77     5099.40     58.94 o 
  -3  -3   3    10796.15    11429.20     87.79 o 
  -2  -3   3     1657.37     2238.26     27.49 o 
  -1  -3   3     6684.02     6981.18     75.29 o 
   0  -3   3     1203.55     1313.24     51.75 o 
   1  -3   3     4025.69     4298.89     73.25 o 
   2  -3   3       17.97       34.44     11.18 o 
   3  -3   3     2024.63     2077.75     44.97 o 
   4  -3   3     1729.35     1500.01     60.30 o 
   5  -3   3      748.33      751.98     33.26 o 
   6  -3   3      219.87      207.42     25.09 o 
   7  -3   3       35.05       27.56     18.09 o 
   8  -3   3      702.73      607.40     56.27 o 
   9  -3   3       21.50      -19.43     35.18 o 
  10  -3   3      218.39      186.44     44.23 o 
  11  -3   3      245.95      176.57     50.02 o 
  12  -3   3       55.47       82.37     49.72 o 
 -12  -2   3        1.92       54.28     40.15 o 
 -11  -2   3        2.94        5.06     21.92 o 
 -10  -2   3      662.85      689.27     53.89 o 
  -9  -2   3     1007.19      980.37     54.56 o 
  -8  -2   3      315.70      348.20     40.70 o 
  -7  -2   3      526.90      551.33     42.87 o 
  -6  -2   3     3411.74     3481.73     81.62 o 
  -5  -2   3     5617.61     5200.16     96.68 o 
  -4  -2   3      421.48      381.97     17.39 o 
  -3  -2   3      443.46      447.45     16.47 o 
  -2  -2   3    40458.33    42642.03    579.56 o 
  -1  -2   3     4819.56     5630.24     58.52 o 
   0  -2   3     1746.59     1841.22     44.46 o 
   1  -2   3     9054.25     9585.32     94.36 o 
   2  -2   3     2205.26     2424.51     39.31 o 
   3  -2   3      340.34      333.79     29.38 o 
   4  -2   3       23.84        1.86     12.96 o 
   5  -2   3     4658.93     4366.69     66.25 o 
   6  -2   3     2292.06     2269.69     44.52 o 
   7  -2   3     1319.60     1353.55     35.19 o 
   8  -2   3      198.54      136.04     26.36 o 
   9  -2   3     2695.82     2580.82     64.95 o 
  10  -2   3      515.25      473.92     54.10 o 
  11  -2   3       46.06       61.88     43.01 o 
  12  -2   3       25.87        7.72     44.00 o 
 -12  -1   3      378.60      385.57     57.43 o 
 -11  -1   3       56.08       64.98     38.56 o 
 -10  -1   3      677.47      761.49     38.95 o 
  -9  -1   3      278.30      283.41     26.20 o 
  -8  -1   3      522.98      575.10     42.06 o 
  -7  -1   3     1522.18     1378.15     56.83 o 
  -6  -1   3     1905.41     1847.47     56.57 o 
  -5  -1   3     3762.78     3515.30     74.23 o 
  -4  -1   3     5117.52     5282.75     88.78 o 
  -3  -1   3     8747.34     8795.08     84.46 o 
  -2  -1   3     6572.49     7174.80     69.57 o 
  -1  -1   3    38697.32    42631.91    332.43 o 
   0  -1   3    19977.74    19491.09    193.82 o 
   1  -1   3    43048.00    45361.81    513.46 o 
   2  -1   3    27615.92    29216.30    522.83 o 
   3  -1   3     5403.04     4906.12     60.76 o 
   4  -1   3    10410.75     9897.19    126.94 o 
   5  -1   3     3541.89     3284.82    114.73 o 
   6  -1   3      338.33      343.83     19.63 o 
   7  -1   3     1293.27     1423.43     35.58 o 
   8  -1   3     1367.25     1394.87     47.10 o 
   9  -1   3     1833.85     2018.01     58.23 o 
  10  -1   3        2.79       35.18     25.70 o 
  11  -1   3      157.57      122.27     43.89 o 
  12  -1   3       27.27       -4.65     41.20 o 
 -12   0   3      374.87      344.03     56.70 o 
 -11   0   3        2.41       33.74     39.95 o 
 -10   0   3      367.67      350.89     48.65 o 
  -9   0   3     2681.55     2747.96     61.81 o 
  -8   0   3     2924.88     2878.17     78.22 o 
  -7   0   3        3.57       28.82     17.29 o 
  -6   0   3     1100.17     1059.10     79.04 o 
  -5   0   3     7792.69     7572.63    117.38 o 
  -4   0   3    15456.70    15685.77    198.99 o 
  -3   0   3     1099.22      878.96     28.89 o 
  -2   0   3     1863.37     2221.90     30.73 o 
  -1   0   3    16693.07    19050.69    156.29 o 
   0   0   3     8514.83     9762.01     87.92 o 
   1   0   3      690.43      483.83     23.16 o 
   2   0   3      138.58      132.94     19.72 o 
   3   0   3    13810.71    14005.07    182.56 o 
   4   0   3     1326.73     1602.83     46.66 o 
   5   0   3     2685.76     2593.55     45.40 o 
   6   0   3     1969.28     1992.39     42.31 o 
   7   0   3     3941.84     3719.90     90.44 o 
   8   0   3      427.21      464.41     45.33 o 
   9   0   3      701.55      749.03     40.00 o 
  10   0   3     1278.17     1407.94     52.26 o 
  11   0   3      383.71      314.21     43.63 o 
  12   0   3        2.24       29.87     40.86 o 
  13   0   3       68.80      136.55     52.41 o 
 -12   1   3       12.89       -4.42     44.97 o 
 -11   1   3      400.84      495.88     58.68 o 
 -10   1   3      779.54      808.32     66.25 o 
  -9   1   3      272.69      255.71     44.08 o 
  -8   1   3      299.13      304.04     42.71 o 
  -7   1   3      699.81      632.06     31.38 o 
  -6   1   3     2461.63     2460.47     58.53 o 
  -5   1   3      139.73      165.41     32.84 o 
  -4   1   3     1782.62     2027.63     35.40 o 
  -3   1   3    14543.97    14003.14    256.63 o 
  -2   1   3    18217.19    18165.14    155.43 o 
  -1   1   3      787.33     1071.36     20.28 o 
   0   1   3     2480.07     2896.11     34.93 o 
   1   1   3    39876.38    40632.09    318.59 o 
   2   1   3      692.36      616.27     30.62 o 
   3   1   3     8986.26     8757.50    125.04 o 
   4   1   3     6792.01     6429.95     72.48 o 
   5   1   3    10990.81    10559.58    108.71 o 
   6   1   3      925.44      813.87     57.04 o 
   7   1   3      326.60      443.97     39.54 o 
   8   1   3      243.62      259.71     38.56 o 
   9   1   3     2717.23     2680.50     86.47 o 
  10   1   3      405.45      472.14     48.29 o 
  11   1   3        6.40       15.97     24.87 o 
  12   1   3       44.12       25.74     29.13 o 
  13   1   3      221.16      272.05     57.25 o 
 -12   2   3      164.64      160.79     53.92 o 
 -11   2   3       98.43       78.11     42.98 o 
 -10   2   3       80.58      123.14     42.66 o 
  -9   2   3     1337.02     1335.73     75.45 o 
  -8   2   3      938.02     1025.66     65.22 o 
  -7   2   3      335.55      390.40     43.43 o 
  -6   2   3      133.16      121.98     17.04 o 
  -5   2   3     9414.01     9190.83     98.65 o 
  -4   2   3     3094.54     2858.15     41.61 o 
  -3   2   3     5604.50     5933.98    106.17 o 
  -2   2   3       20.76       21.42      7.48 o 
  -1   2   3    37202.18    37878.89    334.51 o 
   0   2   3     5401.09     5436.00     51.52 o 
   1   2   3      250.34      217.73     10.96 o 
   2   2   3      597.79      786.02     29.30 o 
   3   2   3     7440.79     8441.65    115.97 o 
   4   2   3     7117.74     7098.49     77.59 o 
   5   2   3     6684.20     6911.48    117.40 o 
   6   2   3      964.60      980.60     47.19 o 
   7   2   3     1007.69      942.73     52.31 o 
   8   2   3     1383.78     1414.59     64.97 o 
   9   2   3       56.85       37.22     31.20 o 
  10   2   3      179.58      181.28     40.20 o 
  11   2   3      435.89      486.57     54.31 o 
  12   2   3      107.85       41.89     38.15 o 
  13   2   3        0.84        7.27     28.73 o 
 -11   3   3       24.88       -8.85     45.83 o 
 -10   3   3      348.27      342.10     57.02 o 
  -9   3   3      810.07      758.89     64.18 o 
  -8   3   3      379.10      353.49     46.96 o 
  -7   3   3      125.70      134.70     39.06 o 
  -6   3   3     1081.00     1120.55     68.12 o 
  -5   3   3     2433.13     2340.40     40.73 o 
  -4   3   3      367.58      381.57     16.81 o 
  -3   3   3     2698.29     2556.77     33.45 o 
  -2   3   3     9340.77     9459.81    145.87 o 
  -1   3   3     2099.02     2369.70     62.05 o 
   0   3   3      341.93      299.34      9.33 o 
   1   3   3     6292.68     6214.13     44.58 o 
   2   3   3     3644.81     3880.76     33.25 o 
   3   3   3     1467.98     1674.30     36.33 o 
   4   3   3      132.97      198.69     21.91 o 
   5   3   3     5189.80     5575.05    103.01 o 
   6   3   3     3059.08     2950.62     76.54 o 
   7   3   3      780.13      659.22     47.67 o 
   8   3   3      106.56      204.17     37.89 o 
   9   3   3     1228.80     1419.78     68.18 o 
  10   3   3     1532.51     1531.87     73.66 o 
  11   3   3      260.78      182.65     44.26 o 
  12   3   3        2.78       19.28     38.11 o 
  13   3   3      140.96       80.23     47.42 o 
 -11   4   3      119.53      103.34     54.41 o 
 -10   4   3       88.68        8.24     44.01 o 
  -9   4   3       10.30       35.91     43.52 o 
  -8   4   3      269.66      307.97     50.09 o 
  -7   4   3      967.46      907.07     70.54 o 
  -6   4   3      934.63     1035.33     70.27 o 
  -5   4   3       56.03       91.78     32.73 o 
  -4   4   3     3394.63     3463.15     92.10 o 
  -3   4   3     4928.35     4596.57    101.54 o 
  -2   4   3     3064.34     2603.19     71.49 o 
  -1   4   3      288.23      290.57     29.21 o 
   0   4   3     5318.64     5437.39     74.43 o 
   1   4   3    12800.41    13448.28    100.28 o 
   2   4   3    10981.37    10241.22     81.32 o 
   3   4   3     1217.57     1245.74     30.65 o 
   4   4   3    13325.39    12772.68    131.68 o 
   5   4   3     8330.05     7748.67    129.50 o 
   6   4   3     2231.02     2387.06     70.99 o 
   7   4   3      307.75      305.79     37.10 o 
   8   4   3      960.67      881.77     57.57 o 
   9   4   3     1699.70     1565.55     71.10 o 
  10   4   3      488.79      580.23     53.42 o 
  11   4   3       66.59       65.20     38.25 o 
  12   4   3      388.04      434.46     54.43 o 
  13   4   3      121.07      196.38     51.70 o 
 -11   5   3       47.73       -8.43     51.38 o 
 -10   5   3       69.61      104.87     50.67 o 
  -9   5   3      351.49      353.11     57.71 o 
  -8   5   3     1046.71     1132.73     79.85 o 
  -7   5   3      247.95      283.87     47.12 o 
  -6   5   3       17.85       78.35     39.11 o 
  -5   5   3     1870.21     1782.88     80.60 o 
  -4   5   3     4538.67     4391.05    112.20 o 
  -3   5   3     2036.70     1997.57     74.13 o 
  -2   5   3      138.50      169.00     31.89 o 
  -1   5   3     9536.72     9244.35    159.05 o 
   0   5   3     7916.82     7935.61     82.97 o 
   1   5   3     1438.01     1728.33     25.50 o 
   2   5   3       64.98       48.72      8.93 o 
   3   5   3     4153.84     3778.73     43.62 o 
   4   5   3     6934.89     6216.56    108.94 o 
   5   5   3        1.46       22.12     15.72 o 
   6   5   3     1853.57     1703.79     59.94 o 
   7   5   3     2208.25     2195.25     75.43 o 
   8   5   3     1932.32     1952.86     76.36 o 
   9   5   3      108.56      102.64     35.54 o 
  10   5   3      756.61      700.07     56.96 o 
  11   5   3      660.45      755.48     61.93 o 
  12   5   3      181.64      109.51     42.78 o 
  13   5   3       37.77      -39.23     39.23 o 
 -10   6   3      125.15      120.38     56.09 o 
  -9   6   3      143.57      161.04     50.21 o 
  -8   6   3       71.42       52.30     43.64 o 
  -7   6   3      144.84       97.04     43.61 o 
  -6   6   3     1101.96     1272.02     78.35 o 
  -5   6   3      917.86      857.77     70.58 o 
  -4   6   3       80.28       46.55     38.68 o 
  -3   6   3     1930.86     1891.84     80.65 o 
  -2   6   3     7560.31     7224.17    146.30 o 
  -1   6   3     1155.77     1207.44     65.41 o 
   0   6   3       16.14       14.30     10.03 o 
   1   6   3     4410.16     4648.50     48.38 o 
   2   6   3     3088.21     3008.89     37.41 o 
   3   6   3     1302.03     1333.18     25.73 o 
   4   6   3      422.13      318.16     22.58 o 
   5   6   3     4851.20     4674.89     74.41 o 
   6   6   3     4156.13     4266.28     98.03 o 
   7   6   3      611.79      680.10     52.21 o 
   8   6   3       45.70       34.95     33.35 o 
   9   6   3     1406.19     1643.72     73.96 o 
  10   6   3     1211.47     1381.15     72.74 o 
  11   6   3        2.73       13.11     34.98 o 
  12   6   3       82.44       66.01     42.25 o 
 -10   7   3       50.63      -40.22     52.26 o 
  -9   7   3       21.10      -41.39     50.22 o 
  -8   7   3      263.95      263.08     55.54 o 
  -7   7   3     1037.16      994.39     78.81 o 
  -6   7   3       19.62       49.50     41.17 o 
  -5   7   3      184.35      219.16     48.19 o 
  -4   7   3     3422.96     3577.68    112.09 o 
  -3   7   3     2402.36     2270.31     94.49 o 
  -2   7   3      562.34      506.75     55.03 o 
  -1   7   3     1800.32     1904.84     81.02 o 
   0   7   3     3828.71     4048.85     56.13 o 
   1   7   3     1588.81     1437.56     26.97 o 
   2   7   3     1094.73     1067.52     24.08 o 
   3   7   3      377.95      328.70     26.38 o 
   4   7   3     6095.61     5606.72     81.81 o 
   5   7   3      232.24      189.68     24.65 o 
   6   7   3        5.80        5.30     18.81 o 
   7   7   3     1488.87     1469.67     67.29 o 
   8   7   3     1608.65     1664.55     72.57 o 
   9   7   3      292.32      351.87     45.85 o 
  10   7   3        3.93        5.71     32.06 o 
  11   7   3      372.67      433.21     53.99 o 
  12   7   3      151.15      161.43     45.48 o 
  -9   8   3      149.71      109.58     62.60 o 
  -8   8   3      247.37      200.25     58.78 o 
  -7   8   3        0.03       19.13     45.49 o 
  -6   8   3      622.45      646.21     67.11 o 
  -5   8   3      453.73      398.05     56.47 o 
  -4   8   3      534.75      387.89     56.24 o 
  -3   8   3       67.89       12.75     43.72 o 
  -2   8   3      927.04     1154.61     82.71 o 
  -1   8   3      819.47      765.88     65.68 o 
   0   8   3       11.70       25.73     40.90 o 
   1   8   3      747.06      949.81     40.63 o 
   2   8   3     2012.45     2171.50     55.83 o 
   3   8   3     4225.80     3905.90     66.77 o 
   4   8   3      830.87      901.42     39.10 o 
   5   8   3     1206.03     1135.32     42.98 o 
   6   8   3     1805.48     1832.88     55.31 o 
   7   8   3      844.60      783.12     41.06 o 
   8   8   3      549.17      529.15     49.55 o 
   9   8   3      391.86      402.86     48.32 o 
  10   8   3      920.15      946.07     66.64 o 
  11   8   3      337.85      280.11     49.52 o 
  12   8   3       44.19       31.13     41.41 o 
  -8   9   3      123.66      163.97     60.98 o 
  -7   9   3      186.03      193.46     57.93 o 
  -6   9   3      190.01      183.50     54.59 o 
  -5   9   3        4.55      -38.54     38.54 o 
  -4   9   3      952.76      990.92     76.03 o 
  -3   9   3     1278.76     1163.16     84.46 o 
  -2   9   3     1635.42     1507.94     94.20 o 
  -1   9   3      128.61       76.99     46.05 o 
   0   9   3     1354.76     1554.91     87.20 o 
   1   9   3      999.63      987.94     81.67 o 
   2   9   3     2220.09     2330.97     52.60 o 
   3   9   3       79.09       66.04     23.47 o 
   4   9   3     1030.15     1031.39     41.46 o 
   5   9   3     1187.91     1101.22     87.03 o 
   6   9   3      665.19      644.96     37.52 o 
   7   9   3       81.53       86.45     24.90 o 
   8   9   3      262.14      179.84     38.93 o 
   9   9   3      862.67      808.18     61.00 o 
  10   9   3       63.61       40.04     37.86 o 
  11   9   3        3.04      -38.68     38.68 o 
  -7  10   3       96.34      -51.57     51.57 o 
  -6  10   3        4.28       53.24     53.67 o 
  -5  10   3       56.27      -10.98     47.39 o 
  -4  10   3      447.53      460.15     66.54 o 
  -3  10   3      155.52      129.44     53.24 o 
  -2  10   3       29.15      -25.94     44.85 o 
  -1  10   3      321.90      247.77     55.64 o 
   0  10   3     1594.41     1593.66     97.35 o 
   1  10   3       70.31       29.96     42.93 o 
   2  10   3      395.09      504.10     62.68 o 
   3  10   3      291.96      237.28     25.97 o 
   4  10   3     1796.66     1657.55     50.13 o 
   5  10   3       95.43       92.39     23.97 o 
   6  10   3      406.46      333.78     31.95 o 
   7  10   3      645.19      627.54     40.11 o 
   8  10   3      730.49      761.37     43.98 o 
   9  10   3       12.57       26.76     35.17 o 
  10  10   3      185.74      153.41     45.17 o 
  11  10   3      551.96      571.09     62.53 o 
  -6  11   3      182.15      213.11     68.79 o 
  -5  11   3       40.52       35.38     55.25 o 
  -4  11   3        1.61       44.15     48.08 o 
  -3  11   3       70.81      -11.74     52.18 o 
  -2  11   3      652.65      778.92     73.81 o 
  -1  11   3      245.85      172.43     57.01 o 
   0  11   3       51.98       77.94     50.11 o 
   1  11   3     1916.90     1815.06     95.29 o 
   2  11   3      670.51      690.55     69.61 o 
   3  11   3     1300.88     1322.78     87.29 o 
   4  11   3        7.80       -0.01     40.44 o 
   5  11   3      749.45      634.94     38.79 o 
   6  11   3     1330.84     1214.26     49.43 o 
   7  11   3      304.17      293.40     41.23 o 
   8  11   3        2.21        2.16     24.77 o 
   9  11   3       99.29        8.36     37.33 o 
  10  11   3      453.42      491.88     58.13 o 
  -5  12   3        0.09      -23.67     58.20 o 
  -4  12   3      167.59      253.18     67.16 o 
  -3  12   3      291.38      275.22     60.71 o 
  -2  12   3      250.84      236.33     61.88 o 
  -1  12   3        1.01      -49.30     49.30 o 
   0  12   3      787.59      852.53     81.85 o 
   1  12   3      344.94      315.45     62.08 o 
   2  12   3       66.36      126.92     51.30 o 
   3  12   3       42.98       81.38     48.48 o 
   4  12   3      859.26      815.69     69.95 o 
   5  12   3      434.07      520.35     64.33 o 
   6  12   3        6.92       11.46     25.23 o 
   7  12   3       79.01       60.53     25.89 o 
   8  12   3      389.93      417.02     38.36 o 
   9  12   3      127.04      124.61     43.02 o 
  10  12   3       31.96       89.93     46.21 o 
  -4  13   3       98.21      149.68     70.08 o 
  -3  13   3        1.65      -58.17     58.17 o 
  -2  13   3       71.26       84.67     60.09 o 
  -1  13   3      368.61      384.23     71.01 o 
   0  13   3      137.45      202.74     61.76 o 
   1  13   3       88.49       50.22     54.35 o 
   2  13   3      205.05      166.63     58.84 o 
   3  13   3      446.56      390.45     65.38 o 
   4  13   3      200.52      305.78     59.33 o 
   5  13   3       14.56       83.66     49.33 o 
   6  13   3      651.02      609.26     70.02 o 
   7  13   3      462.87      492.65     41.03 o 
   8  13   3      226.05      210.52     35.55 o 
   9  13   3        0.55       14.87     30.92 o 
  -2  14   3      236.91      279.52     77.15 o 
  -1  14   3      124.56      157.52     68.48 o 
   0  14   3       31.82       95.59     61.45 o 
   1  14   3      328.74      416.30     74.23 o 
   2  14   3      414.74      421.57     73.67 o 
   3  14   3      252.15      323.97     67.35 o 
   4  14   3       64.81      106.99     56.76 o 
   5  14   3      263.62      281.47     64.76 o 
   6  14   3      353.51      406.89     68.11 o 
   7  14   3       59.82      159.35     57.43 o 
   1  15   3      114.02       90.55     66.42 o 
   2  15   3        2.18       16.02     60.59 o 
   3  15   3       58.58      111.20     64.72 o 
   4  15   3      280.27      404.02     76.73 o 
   5  15   3       83.67      117.78     62.17 o 
  -6 -14   4      298.81      312.58     62.44 o 
  -5 -14   4      493.13      494.06     73.04 o 
  -4 -14   4       43.53      155.20     63.04 o 
  -3 -14   4        2.92        6.62     58.59 o 
  -2 -14   4      246.40      259.37     72.73 o 
  -1 -14   4      384.39      427.52     83.16 o 
   0 -14   4       11.27      -66.04     66.04 o 
   1 -14   4       23.99       72.10     71.92 o 
  -8 -13   4       77.04       14.15     39.31 o 
  -7 -13   4      412.48      451.47     41.67 o 
  -6 -13   4      211.06      262.76     33.65 o 
  -5 -13   4        0.15       10.30     24.74 o 
  -4 -13   4      472.37      499.50     71.00 o 
  -3 -13   4      378.06      442.62     71.60 o 
  -2 -13   4      317.01      414.08     74.52 o 
  -1 -13   4        1.46      -44.28     59.20 o 
   0 -13   4      493.68      620.08     85.67 o 
   1 -13   4      211.96      310.18     76.42 o 
   2 -13   4      134.89      116.21     70.58 o 
   3 -13   4        0.10      -53.54     69.56 o 
  -9 -12   4      259.67      310.81     52.59 o 
  -8 -12   4      691.22      768.85     47.11 o 
  -7 -12   4      174.99      154.76     34.26 o 
  -6 -12   4      201.16      239.44     31.70 o 
  -5 -12   4      894.84      904.92     74.39 o 
  -4 -12   4     1040.65     1092.97     48.98 o 
  -3 -12   4      408.96      372.72     92.68 o 
  -2 -12   4       82.83       80.85     54.75 o 
  -1 -12   4      673.77      636.26     78.33 o 
   0 -12   4     1017.29     1141.57     94.63 o 
   1 -12   4      240.61      280.98     69.32 o 
   2 -12   4      116.26      -27.35     59.68 o 
   3 -12   4      293.24      214.92     71.78 o 
   4 -12   4      346.68      315.72     76.15 o 
   5 -12   4       21.51      -67.29     67.29 o 
  -9 -11   4      403.65      417.68     52.99 o 
  -8 -11   4        1.95      -29.63     29.63 o 
  -7 -11   4       54.73       73.19     25.37 o 
  -6 -11   4     1325.13     1451.64     54.39 o 
  -5 -11   4      395.34      375.83     33.28 o 
  -4 -11   4       11.39       22.35     43.89 o 
  -3 -11   4      276.42      386.58     34.00 o 
  -2 -11   4     1414.36     1352.64     50.87 o 
  -1 -11   4      513.03      538.43     70.48 o 
   0 -11   4        7.89       23.92     58.82 o 
   1 -11   4      350.35      323.38     66.85 o 
   2 -11   4      923.28     1126.80     95.03 o 
   3 -11   4       88.22       32.21     58.04 o 
   4 -11   4      109.13      107.96     62.48 o 
   5 -11   4      435.88      530.53     80.18 o 
   6 -11   4      398.50      410.40     83.18 o 
 -10 -10   4       70.85       96.15     41.55 o 
  -9 -10   4        3.50       -1.25     33.50 o 
  -8 -10   4      752.85      823.63     61.61 o 
  -7 -10   4      898.70      942.48     67.98 o 
  -6 -10   4      689.64      621.61     38.49 o 
  -5 -10   4       85.26      129.37     24.81 o 
  -4 -10   4     1693.14     1657.77     52.99 o 
  -3 -10   4     1414.72     1208.87     58.86 o 
  -2 -10   4      328.87      265.15     28.10 o 
  -1 -10   4      887.68      819.65     39.53 o 
   0 -10   4     3122.07     3167.22    123.02 o 
   1 -10   4     1259.31     1288.64     91.76 o 
   2 -10   4       73.96      136.83     55.41 o 
   3 -10   4      274.20      265.44     61.06 o 
   4 -10   4      695.30      849.11     80.50 o 
   5 -10   4      171.07      146.82     60.19 o 
   6 -10   4        0.51      -55.39     55.39 o 
   7 -10   4       16.71       27.72     63.05 o 
 -11  -9   4       18.86        7.72     39.29 o 
 -10  -9   4      239.19      317.24     50.54 o 
  -9  -9   4      679.86      614.36     57.19 o 
  -8  -9   4      545.62      626.62     55.67 o 
  -7  -9   4      131.60      180.70     26.08 o 
  -6  -9   4      574.69      515.15     34.36 o 
  -5  -9   4     1386.69     1257.24     46.16 o 
  -4  -9   4      681.69      545.48     38.54 o 
  -3  -9   4       77.95       78.54     23.34 o 
  -2  -9   4     1690.63     1553.58     49.94 o 
  -1  -9   4      747.26      701.87     57.44 o 
   0  -9   4      243.45      238.79     28.08 o 
   1  -9   4        3.57       13.95     22.49 o 
   2  -9   4      385.27      441.21     62.44 o 
   3  -9   4      289.20      207.60     54.11 o 
   4  -9   4        6.79       28.95     47.56 o 
   5  -9   4      165.79      125.88     55.99 o 
   6  -9   4      371.32      444.89     69.19 o 
   7  -9   4      163.74       10.39     55.73 o 
   8  -9   4      147.94      218.45     70.76 o 
 -11  -8   4      143.71      107.16     42.58 o 
 -10  -8   4      522.76      550.13     57.26 o 
  -9  -8   4      141.43      123.99     38.94 o 
  -8  -8   4      117.70       76.84     33.32 o 
  -7  -8   4     1110.50      958.15     57.93 o 
  -6  -8   4     1531.68     1575.86     49.37 o 
  -5  -8   4      102.53      125.36     51.01 o 
  -4  -8   4     2146.05     1938.40     52.57 o 
  -3  -8   4     2483.74     2419.33     57.00 o 
  -2  -8   4     2088.87     1916.75     52.20 o 
  -1  -8   4      139.54      168.43     24.10 o 
   0  -8   4      888.81      915.16     38.16 o 
   1  -8   4     2704.17     2507.49     57.46 o 
   2  -8   4     1415.91     1374.91    100.19 o 
   3  -8   4       61.27       76.50     46.29 o 
   4  -8   4      276.70      268.07     52.20 o 
   5  -8   4      745.02      768.36     71.24 o 
   6  -8   4      302.85      371.86     61.89 o 
   7  -8   4      109.87      156.66     56.66 o 
   8  -8   4       58.82       45.76     57.57 o 
   9  -8   4      309.78      292.33     71.35 o 
 -12  -7   4      315.04      301.15     50.30 o 
 -11  -7   4      524.87      613.40     41.11 o 
 -10  -7   4       66.52      107.82     39.34 o 
  -9  -7   4      725.69      690.66     56.70 o 
  -8  -7   4     1552.38     1586.31     73.14 o 
  -7  -7   4     2260.54     2260.48     81.42 o 
  -6  -7   4       75.10       90.67     21.89 o 
  -5  -7   4     2421.62     2409.09     56.15 o 
  -4  -7   4     2342.21     2209.24     51.73 o 
  -3  -7   4     2084.92     1871.76     47.96 o 
  -2  -7   4        0.63      -16.65     16.65 o 
  -1  -7   4       44.87       58.03     18.54 o 
   0  -7   4     2258.52     2086.16     58.06 o 
   1  -7   4     1132.09     1144.59     40.55 o 
   2  -7   4       58.50      108.67     46.77 o 
   3  -7   4      653.31      670.58     57.29 o 
   4  -7   4      915.82      894.17     68.05 o 
   5  -7   4      652.11      703.15     64.76 o 
   6  -7   4       84.93        6.89     44.33 o 
   7  -7   4      313.01      281.43     58.33 o 
   8  -7   4      290.44      322.54     64.17 o 
   9  -7   4       30.02       29.45     57.01 o 
  10  -7   4      117.20       27.98     59.26 o 
 -12  -6   4      189.53      255.81     46.94 o 
 -11  -6   4        5.20        6.17     29.67 o 
 -10  -6   4      831.26      868.41     64.71 o 
  -9  -6   4      756.22      828.31     60.15 o 
  -8  -6   4      351.51      417.12     45.60 o 
  -7  -6   4        6.51      -23.27     26.91 o 
  -6  -6   4     1534.69     1524.99     64.06 o 
  -5  -6   4     3478.69     3107.90     64.19 o 
  -4  -6   4       13.88       16.41     15.35 o 
  -3  -6   4      167.81      278.02     22.07 o 
  -2  -6   4     4995.95     4940.43     73.20 o 
  -1  -6   4     5551.49     5465.37     77.68 o 
   0  -6   4      172.69      166.84     19.48 o 
   1  -6   4     2266.76     2344.44    132.64 o 
   2  -6   4     5519.29     5183.59     76.68 o 
   3  -6   4     4988.26     4628.03     74.13 o 
   4  -6   4        0.37       33.42     22.18 o 
   5  -6   4     1860.07     1745.46     82.81 o 
   6  -6   4     4016.93     4012.67    126.68 o 
   7  -6   4      681.76      720.40     68.01 o 
   8  -6   4       18.44       30.31     42.99 o 
   9  -6   4      265.25      282.93     61.46 o 
  10  -6   4      384.89      393.11     71.76 o 
 -12  -5   4      187.84      182.93     43.73 o 
 -11  -5   4      715.51      810.55     60.14 o 
 -10  -5   4       83.27      167.44     40.66 o 
  -9  -5   4      120.04      124.81     37.41 o 
  -8  -5   4     1221.23     1219.71     63.50 o 
  -7  -5   4     4534.46     4468.02    109.36 o 
  -6  -5   4     1683.49     1486.90     58.71 o 
  -5  -5   4      122.79      191.25     29.11 o 
  -4  -5   4     7301.22     6737.75     64.07 o 
  -3  -5   4     6284.10     5553.39     73.76 o 
  -2  -5   4     7617.32     7733.86     91.93 o 
  -1  -5   4       47.52       10.41     13.00 o 
   0  -5   4     6973.12     7023.51     87.19 o 
   1  -5   4    14539.67    13530.79    139.12 o 
   2  -5   4     6254.26     5874.19     78.95 o 
   3  -5   4      144.06      209.71     26.42 o 
   4  -5   4     2159.30     1903.75     49.39 o 
   5  -5   4     6090.80     6176.42     92.60 o 
   6  -5   4        3.25       16.63     41.99 o 
   7  -5   4        1.84      -13.89     41.10 o 
   8  -5   4      775.87      802.34     67.28 o 
   9  -5   4      473.90      539.69     67.81 o 
  10  -5   4       27.26       42.66     53.09 o 
  11  -5   4       20.65      -17.21     54.38 o 
 -12  -4   4      436.72      562.97     55.59 o 
 -11  -4   4      234.79      279.59     42.81 o 
 -10  -4   4       23.32        9.15     20.27 o 
  -9  -4   4     1396.03     1420.91     68.00 o 
  -8  -4   4     1526.68     1562.42     67.97 o 
  -7  -4   4     3266.70     3164.95     89.01 o 
  -6  -4   4      182.60      212.74     17.71 o 
  -5  -4   4    12715.29    12286.16    120.89 o 
  -4  -4   4     2595.23     2241.31     38.37 o 
  -3  -4   4     8645.08     8509.54     72.91 o 
  -2  -4   4     4462.62     4274.22     44.68 o 
  -1  -4   4     7068.98     6976.32     80.99 o 
   0  -4   4     6667.07     6782.21     80.32 o 
   1  -4   4        1.92       10.86     12.79 o 
   2  -4   4     6834.37     6367.44     79.94 o 
   3  -4   4    12592.73    12259.48    130.90 o 
   4  -4   4     1785.61     1840.21     46.51 o 
   5  -4   4      160.71      181.16     23.81 o 
   6  -4   4     4340.60     4516.55     94.33 o 
   7  -4   4       20.44       11.62     17.41 o 
   8  -4   4      276.99      198.35     47.47 o 
   9  -4   4      124.85       45.08     42.91 o 
  10  -4   4      508.89      548.93     64.24 o 
  11  -4   4      295.89      316.51     64.48 o 
 -12  -3   4        7.50       10.12     38.05 o 
 -11  -3   4       63.71       33.41     32.65 o 
 -10  -3   4      556.94      575.82     50.00 o 
  -9  -3   4      328.37      356.25     41.74 o 
  -8  -3   4      283.37      294.82     24.54 o 
  -7  -3   4     2189.79     2244.71     47.35 o 
  -6  -3   4     2321.69     2332.11     44.36 o 
  -5  -3   4     1710.36     1770.06     35.83 o 
  -4  -3   4      812.98      736.81     23.07 o 
  -3  -3   4     6836.95     6371.09     57.31 o 
  -2  -3   4     7503.72     8134.56     67.55 o 
  -1  -3   4      460.73      484.36     32.03 o 
   0  -3   4     5471.19     5705.88     73.98 o 
   1  -3   4    16905.70    16143.25    151.36 o 
   2  -3   4    13906.06    14198.45    162.89 o 
   3  -3   4     3227.35     3476.07     55.91 o 
   4  -3   4      475.56      546.43     29.18 o 
   5  -3   4     4189.49     4393.90     70.48 o 
   6  -3   4     1389.96     1306.71     45.32 o 
   7  -3   4     1192.17     1188.63     35.70 o 
   8  -3   4        5.74       20.51     20.31 o 
   9  -3   4      414.17      352.51     52.39 o 
  10  -3   4      482.18      499.45     61.77 o 
  11  -3   4       29.33      -10.16     41.07 o 
  12  -3   4       10.52      -31.86     46.79 o 
 -12  -2   4       66.08       46.19     42.78 o 
 -11  -2   4     1340.88     1497.96     84.54 o 
 -10  -2   4       83.52       81.62     32.16 o 
  -9  -2   4      479.43      491.81     75.34 o 
  -8  -2   4     1609.63     1592.05     64.59 o 
  -7  -2   4     4564.63     4698.32    104.62 o 
  -6  -2   4      955.04     1103.96     48.78 o 
  -5  -2   4     2250.42     2261.64     40.72 o 
  -4  -2   4     8971.90     8781.48    153.79 o 
  -3  -2   4    16356.98    17015.62    149.56 o 
  -2  -2   4      937.27     1147.70     52.31 o 
  -1  -2   4      290.53      351.36     22.21 o 
   0  -2   4     4211.84     4859.22     82.32 o 
   1  -2   4     6123.43     6488.71     71.74 o 
   2  -2   4        1.26       27.70     11.07 o 
   3  -2   4     4028.03     4459.21     61.15 o 
   4  -2   4     1053.70     1229.67     35.12 o 
   5  -2   4      400.78      400.39     34.96 o 
   6  -2   4      148.75      161.39     23.26 o 
   7  -2   4      901.07      819.54     33.61 o 
   8  -2   4      611.79      584.68     28.24 o 
   9  -2   4      383.61      389.02     34.28 o 
  10  -2   4      145.06      232.99     50.36 o 
  11  -2   4      297.70      247.68     52.61 o 
  12  -2   4      190.37      187.41     53.08 o 
 -12  -1   4      148.43      187.67     48.56 o 
 -11  -1   4      320.80      294.46     48.87 o 
 -10  -1   4      608.75      563.34     56.16 o 
  -9  -1   4     1131.65     1190.91     44.70 o 
  -8  -1   4      272.39      369.95     39.23 o 
  -7  -1   4       10.66      -16.91     24.91 o 
  -6  -1   4      658.27      783.93     43.71 o 
  -5  -1   4     9074.17     9136.52    139.25 o 
  -4  -1   4     2163.54     2365.30     61.07 o 
  -3  -1   4      141.28      237.28     13.40 o 
  -2  -1   4      755.62      677.16     20.07 o 
  -1  -1   4      773.68      740.36     22.09 o 
   0  -1   4     3116.29     3443.15     45.77 o 
   1  -1   4     2117.20     2375.66     56.88 o 
   2  -1   4     1833.48     1870.09     45.80 o 
   3  -1   4    10398.81     9755.13    102.02 o 
   4  -1   4     1374.16     1405.18     35.11 o 
   5  -1   4       63.37      111.06     17.22 o 
   6  -1   4     2879.94     2812.58     55.24 o 
   7  -1   4     4781.10     4466.81     61.02 o 
   8  -1   4      356.21      359.62     38.76 o 
   9  -1   4      382.71      456.70     35.03 o 
  10  -1   4      914.04      785.07     80.09 o 
  11  -1   4      491.28      477.56     58.28 o 
  12  -1   4       68.02       59.03     40.74 o 
 -12   0   4       26.23       53.03     43.26 o 
 -11   0   4      369.62      270.55     49.17 o 
 -10   0   4      532.99      569.58     55.75 o 
  -9   0   4      131.71      171.02     37.61 o 
  -8   0   4      269.62      351.64     35.11 o 
  -7   0   4     1193.67     1050.12     60.66 o 
  -6   0   4     2154.92     2231.97     46.10 o 
  -5   0   4        3.52       40.96     29.72 o 
  -4   0   4     2264.80     2341.70     39.06 o 
  -3   0   4    11516.75    11070.58    125.77 o 
  -2   0   4     9601.66     9762.35    153.37 o 
  -1   0   4    13535.32    15274.58    137.57 o 
   0   0   4     1720.29     1935.63     33.75 o 
   1   0   4    16819.31    19502.43    167.15 o 
   2   0   4    28076.06    30608.06    362.12 o 
   3   0   4      491.93      405.40     27.66 o 
   4   0   4      718.97      664.48     36.40 o 
   5   0   4    17535.92    17575.70    237.93 o 
   6   0   4      426.09      521.37     27.16 o 
   7   0   4        8.60       66.84     21.70 o 
   8   0   4      773.90      686.73     52.98 o 
   9   0   4     1447.02     1270.01     48.28 o 
  10   0   4       36.64        8.00     23.70 o 
  11   0   4       35.53       24.56     27.42 o 
  12   0   4       71.21       70.60     43.44 o 
 -12   1   4      249.94      211.97     55.67 o 
 -11   1   4      270.73      226.91     48.54 o 
 -10   1   4        1.49       -2.77     35.40 o 
  -9   1   4      603.75      657.52     57.65 o 
  -8   1   4     1498.95     1460.00     71.77 o 
  -7   1   4      780.95      725.08     32.86 o 
  -6   1   4      100.26       98.43     24.77 o 
  -5   1   4     3603.68     3609.90     53.90 o 
  -4   1   4     1952.68     2000.62     35.37 o 
  -3   1   4     4167.03     4014.80     52.20 o 
  -2   1   4      333.64      338.61     12.60 o 
  -1   1   4      842.85      969.55     31.65 o 
   0   1   4      681.28     1028.77     25.54 o 
   1   1   4     4656.76     4886.55     57.15 o 
   2   1   4       13.52       59.13     17.12 o 
   3   1   4    18736.22    18559.42    235.42 o 
   4   1   4    13712.99    14599.51    197.92 o 
   5   1   4     2019.90     2428.29     94.24 o 
   6   1   4      105.62      152.81     18.51 o 
   7   1   4     2356.19     2292.89     50.35 o 
   8   1   4      781.92      933.70     57.79 o 
   9   1   4       97.35       94.62     34.83 o 
  10   1   4      390.81      440.78     47.69 o 
  11   1   4      769.40      695.71     86.42 o 
  12   1   4      266.22      278.49     78.01 o 
  13   1   4       18.42       17.01     43.42 o 
 -12   2   4       41.17        4.10     46.89 o 
 -11   2   4        8.87       31.25     43.08 o 
 -10   2   4      266.78      364.03     52.91 o 
  -9   2   4      306.51      257.75     45.33 o 
  -8   2   4      259.96      252.14     41.10 o 
  -7   2   4      277.13      329.47     42.17 o 
  -6   2   4     1062.58     1087.76     66.34 o 
  -5   2   4      905.63      783.59     26.73 o 
  -4   2   4     2968.01     2827.29     42.87 o 
  -3   2   4     2886.38     2859.18     39.10 o 
  -2   2   4    20030.54    20883.90    159.62 o 
  -1   2   4    32763.07    32974.14    220.25 o 
   0   2   4      155.99      304.00     12.47 o 
   1   2   4    25515.61    27928.86    189.51 o 
   2   2   4     8533.41     8276.76     68.51 o 
   3   2   4     2349.90     2500.63     57.15 o 
   4   2   4     2589.06     2446.32     41.42 o 
   5   2   4     9847.18    10094.70    108.20 o 
   6   2   4     2452.65     2280.96     46.24 o 
   7   2   4      900.13      836.36     53.22 o 
   8   2   4        9.61       59.84     34.42 o 
   9   2   4     1215.69     1191.84     65.24 o 
  10   2   4      280.41      252.79     42.31 o 
  11   2   4      144.31      116.33     41.06 o 
  12   2   4        6.79       11.68     35.74 o 
  13   2   4       65.04       32.55     49.79 o 
 -11   3   4      368.02      336.58     61.95 o 
 -10   3   4      203.76      211.57     52.97 o 
  -9   3   4       94.45      210.07     49.86 o 
  -8   3   4     1271.46     1419.98     80.71 o 
  -7   3   4     2751.05     2805.47     99.06 o 
  -6   3   4     2148.98     2260.27     84.26 o 
  -5   3   4      182.23      281.06     35.34 o 
  -4   3   4      429.12      426.91     22.91 o 
  -3   3   4     5189.50     4959.90     55.53 o 
  -2   3   4      842.44      812.06     16.96 o 
  -1   3   4     2653.60     2777.14     34.16 o 
   0   3   4     6234.13     6892.63     59.19 o 
   1   3   4     5075.89     4760.47     59.15 o 
   2   3   4      492.62      512.28     14.33 o 
   3   3   4     2832.75     2630.36     34.05 o 
   4   3   4     6229.63     6589.74    109.67 o 
   5   3   4     1634.11     1743.45     65.39 o 
   6   3   4       11.08       18.78     24.08 o 
   7   3   4     1889.01     1967.57     68.57 o 
   8   3   4     1065.65     1012.06     60.47 o 
   9   3   4     1771.71     1723.29     72.48 o 
  10   3   4       34.66       27.78     35.78 o 
  11   3   4      738.30      771.84     64.45 o 
  12   3   4      331.45      235.26     50.36 o 
  13   3   4      265.47      232.93     51.10 o 
 -11   4   4       31.99       34.40     51.59 o 
 -10   4   4       18.68      -32.70     40.53 o 
  -9   4   4      437.00      524.97     61.09 o 
  -8   4   4      742.08      841.04     67.88 o 
  -7   4   4       42.69       38.41     36.55 o 
  -6   4   4      378.99      308.52     44.72 o 
  -5   4   4     4005.58     3945.92    105.95 o 
  -4   4   4     2477.14     2493.09     78.69 o 
  -3   4   4     2128.76     2004.84     67.25 o 
  -2   4   4     9613.60     9865.99    160.91 o 
  -1   4   4    31272.98    31677.00    308.83 o 
   0   4   4     2383.54     2564.99     25.09 o 
   1   4   4      299.77      236.15      9.70 o 
   2   4   4      430.26      513.80     16.29 o 
   3   4   4     7495.53     7731.03     85.15 o 
   4   4   4     1106.38     1339.73     50.05 o 
   5   4   4     1489.22     1424.93     52.99 o 
   6   4   4     4461.34     4224.37     96.07 o 
   7   4   4     4939.13     4611.19    107.55 o 
   8   4   4     1192.39     1122.25     59.52 o 
   9   4   4       83.51      161.26     38.11 o 
  10   4   4      349.87      396.86     49.15 o 
  11   4   4     1330.86     1256.05     75.88 o 
  12   4   4       23.61       22.92     41.87 o 
  13   4   4        2.82      -41.42     41.42 o 
 -10   5   4      269.06      350.78     62.14 o 
  -9   5   4       19.11      -40.95     40.95 o 
  -8   5   4       19.44       43.21     41.36 o 
  -7   5   4     1646.18     1599.48     83.03 o 
  -6   5   4     1485.00     1376.36     77.75 o 
  -5   5   4      177.28      212.85     41.30 o 
  -4   5   4       57.37       68.87     33.00 o 
  -3   5   4     5050.63     5120.25    116.26 o 
  -2   5   4     6023.91     6152.67    126.85 o 
  -1   5   4     2297.71     2353.08     75.93 o 
   0   5   4       82.46       88.90     11.12 o 
   1   5   4    12530.15    12459.91     98.45 o 
   2   5   4      252.12      213.26     12.77 o 
   3   5   4     8062.61     7811.41     71.24 o 
   4   5   4      579.81      815.56     49.94 o 
   5   5   4     4441.30     4436.47     96.65 o 
   6   5   4     2444.19     2087.07     67.10 o 
   7   5   4      718.81      734.87     52.47 o 
   8   5   4       15.18       -2.48     29.42 o 
   9   5   4     1227.44     1227.32     65.87 o 
  10   5   4      365.40      309.36     45.82 o 
  11   5   4       10.87        7.78     35.09 o 
  12   5   4      354.92      327.24     53.27 o 
  13   5   4      241.95      265.76     56.74 o 
 -10   6   4       71.15       61.14     53.44 o 
  -9   6   4       52.84       46.34     47.03 o 
  -8   6   4      207.49       73.36     45.23 o 
  -7   6   4      477.67      414.04     53.88 o 
  -6   6   4       84.38      123.67     40.78 o 
  -5   6   4       37.50       67.48     40.18 o 
  -4   6   4      249.25      217.00     43.65 o 
  -3   6   4      381.12      419.26     47.02 o 
  -2   6   4        9.16       11.29     32.66 o 
  -1   6   4     2377.72     2576.36     87.24 o 
   0   6   4     5891.72     5799.87     56.59 o 
   1   6   4     2778.92     3023.77     41.51 o 
   2   6   4      869.08      810.07     21.85 o 
   3   6   4     1981.34     2180.85     34.06 o 
   4   6   4     6045.99     5934.14     82.48 o 
   5   6   4     1721.13     1601.84     44.73 o 
   6   6   4      337.10      349.23     38.54 o 
   7   6   4     2755.12     2656.29     83.82 o 
   8   6   4     2675.68     2383.35     84.43 o 
   9   6   4      841.62      816.99     58.40 o 
  10   6   4       11.99      -31.26     31.26 o 
  11   6   4      517.91      563.86     57.55 o 
  12   6   4      207.40      141.09     44.95 o 
  -9   7   4      142.66      169.86     55.66 o 
  -8   7   4       82.18       24.01     43.38 o 
  -7   7   4      132.41       96.27     47.34 o 
  -6   7   4      303.90      404.94     54.95 o 
  -5   7   4     1074.08      971.29     73.39 o 
  -4   7   4      695.29      693.04     62.32 o 
  -3   7   4      141.94      176.61     46.46 o 
  -2   7   4      902.20      874.21     71.99 o 
  -1   7   4     3134.85     3018.25    101.98 o 
   0   7   4      361.58      425.16     26.39 o 
   1   7   4      503.61      500.98     19.57 o 
   2   7   4     5514.54     5342.50     57.20 o 
   3   7   4     4988.84     4718.19     53.86 o 
   4   7   4     1688.87     1598.40     45.30 o 
   5   7   4       13.07       15.10     19.65 o 
   6   7   4     1539.88     1401.49     46.15 o 
   7   7   4     1428.65     1444.86     67.75 o 
   8   7   4      292.36      351.29     44.01 o 
   9   7   4       92.48       74.64     33.22 o 
  10   7   4      434.51      445.57     51.66 o 
  11   7   4      107.93      119.93     41.81 o 
  12   7   4       33.30      -38.07     38.07 o 
  -9   8   4       26.34      -51.31     51.31 o 
  -8   8   4       56.58       73.17     51.47 o 
  -7   8   4      213.55      167.99     53.55 o 
  -6   8   4      738.01      769.31     70.91 o 
  -5   8   4      367.39      230.21     51.76 o 
  -4   8   4      203.15      191.94     49.23 o 
  -3   8   4     1193.63     1007.66     74.26 o 
  -2   8   4     2590.50     2500.29     99.68 o 
  -1   8   4      666.52      815.23     66.90 o 
   0   8   4      456.25      472.30     37.56 o 
   1   8   4     1592.70     1587.72     42.97 o 
   2   8   4     2189.25     2256.79     37.80 o 
   3   8   4      106.52      171.80     22.96 o 
   4   8   4     1557.01     1436.23     50.72 o 
   5   8   4      938.22      864.55     46.82 o 
   6   8   4       66.71       56.60     26.60 o 
   7   8   4     1053.56     1031.63     44.39 o 
   8   8   4     2395.42     2209.22     83.72 o 
   9   8   4      382.24      398.66     48.87 o 
  10   8   4      381.89      386.42     52.03 o 
  11   8   4      146.34       44.96     40.64 o 
  12   8   4      233.76      204.07     50.15 o 
  -8   9   4       96.00       84.83     58.00 o 
  -7   9   4       43.35       33.65     49.94 o 
  -6   9   4        2.64      -13.13     45.60 o 
  -5   9   4      283.21      269.83     58.47 o 
  -4   9   4      720.01      790.55     71.92 o 
  -3   9   4       91.31       61.50     46.40 o 
  -2   9   4      842.78      895.36     74.77 o 
  -1   9   4      889.57      970.14     76.39 o 
   0   9   4     5218.49     5398.02     85.99 o 
   1   9   4      304.15      413.56     73.19 o 
   2   9   4      366.07      416.17     57.58 o 
   3   9   4     2215.43     2245.40    102.01 o 
   4   9   4     3482.07     3632.53     70.81 o 
   5   9   4       82.98      115.52     23.88 o 
   6   9   4      417.71      341.10     30.75 o 
   7   9   4     1210.51     1302.56     48.41 o 
   8   9   4     2232.08     2204.52     85.31 o 
   9   9   4       74.04       81.70     39.06 o 
  10   9   4        7.84       31.80     38.90 o 
  11   9   4      901.69     1018.65     74.39 o 
  -7  10   4      108.03      116.90     62.04 o 
  -6  10   4      368.41      279.05     63.45 o 
  -5  10   4      218.27      282.36     62.26 o 
  -4  10   4       18.07       56.61     50.84 o 
  -3  10   4      515.39      547.61     67.86 o 
  -2  10   4     2546.27     2945.61    120.30 o 
  -1  10   4      890.49      998.73     77.81 o 
   0  10   4      321.63      403.09     61.67 o 
   1  10   4     1960.89     1948.44    100.04 o 
   2  10   4     1024.08     1194.37     85.67 o 
   3  10   4      543.09      526.09     60.05 o 
   4  10   4       36.78       24.38     22.11 o 
   5  10   4      753.77      852.40     41.92 o 
   6  10   4      892.42      919.21     43.60 o 
   7  10   4      184.28      251.86     30.38 o 
   8  10   4        9.07      -24.34     24.34 o 
   9  10   4      279.11      245.05     45.07 o 
  10  10   4      398.79      330.04     51.92 o 
  11  10   4       11.30       57.50     44.67 o 
  -6  11   4       31.78       -8.03     57.71 o 
  -5  11   4        1.70      -33.87     48.72 o 
  -4  11   4       94.30      153.21     58.73 o 
  -3  11   4       88.91      102.37     55.96 o 
  -2  11   4       28.90      -10.82     49.48 o 
  -1  11   4      230.31      328.07     61.81 o 
   0  11   4      638.64      759.23     74.38 o 
   1  11   4       10.51      -29.55     38.89 o 
   2  11   4      133.23       54.31     46.72 o 
   3  11   4      505.35      648.05     61.24 o 
   4  11   4     1399.95     1479.85     84.16 o 
   5  11   4      395.82      362.62     31.73 o 
   6  11   4       37.00       15.23     24.59 o 
   7  11   4      529.18      594.58     39.97 o 
   8  11   4      441.64      391.29     37.88 o 
   9  11   4      318.89      180.47     43.31 o 
  10  11   4        9.48        3.34     40.88 o 
  -5  12   4      161.58       10.31     61.88 o 
  -4  12   4      144.43      197.85     64.10 o 
  -3  12   4        9.35       61.18     56.18 o 
  -2  12   4      231.09      257.33     62.66 o 
  -1  12   4      545.69      455.68     72.39 o 
   0  12   4       49.49       23.28     51.37 o 
   1  12   4       18.11       95.72     52.13 o 
   2  12   4      214.44      249.11     58.85 o 
   3  12   4      808.01      850.96     75.13 o 
   4  12   4      356.75      238.61     54.51 o 
   5  12   4       53.30      124.55     48.01 o 
   6  12   4      289.39      263.20     32.68 o 
   7  12   4      275.96      278.88     34.02 o 
   8  12   4      135.47      112.38     30.73 o 
   9  12   4       43.92      -32.97     37.84 o 
  10  12   4      240.34      175.13     49.43 o 
  -4  13   4        0.58      -23.23     62.59 o 
  -3  13   4      156.62       41.19     61.53 o 
  -2  13   4      177.72      206.57     65.76 o 
  -1  13   4       42.98       62.01     57.69 o 
   0  13   4       23.84      -47.38     50.27 o 
   1  13   4      167.09      199.64     61.45 o 
   2  13   4      226.07      201.96     57.66 o 
   3  13   4        1.50      -39.82     39.82 o 
   4  13   4      130.18      136.62     52.84 o 
   5  13   4      344.73      307.59     58.62 o 
   6  13   4       90.34      126.17     49.49 o 
   7  13   4       14.29       12.77     44.06 o 
   8  13   4      280.37      229.71     35.80 o 
   9  13   4      191.70      204.08     71.72 o 
  -2  14   4       23.79       45.40     66.52 o 
  -1  14   4      103.69       28.70     62.74 o 
   0  14   4      449.72      530.04     81.07 o 
   1  14   4      138.51      276.58     69.25 o 
   2  14   4       17.35      110.50     56.12 o 
   3  14   4      292.44      198.26     60.41 o 
   4  14   4      585.53      513.76     74.28 o 
   5  14   4      125.96      176.83     57.42 o 
   6  14   4       25.93       13.70     48.50 o 
   7  14   4      204.18      176.36     58.17 o 
   1  15   4       38.12       98.76     65.29 o 
   2  15   4      210.48      235.28     70.32 o 
   3  15   4      186.91      196.47     65.53 o 
   4  15   4       54.07       92.85     60.76 o 
   5  15   4       70.77      165.80     62.15 o 
  -4 -14   5      269.57      243.86     70.09 o 
  -3 -14   5      468.55      387.09     78.66 o 
  -2 -14   5      232.00      279.65     73.42 o 
  -1 -14   5       19.22        8.58     66.71 o 
   0 -14   5      117.40       82.76     71.65 o 
   1 -14   5      173.21      195.08     82.66 o 
  -7 -13   5       46.33       46.19     37.58 o 
  -6 -13   5      108.34       88.82     37.77 o 
  -5 -13   5      349.03      285.19     34.25 o 
  -4 -13   5      470.98      474.57     40.36 o 
  -3 -13   5        6.15        9.19     49.82 o 
  -2 -13   5      116.28        7.01     61.43 o 
  -1 -13   5      386.44      379.27     73.35 o 
   0 -13   5       57.41       59.29     63.97 o 
   1 -13   5        3.13       -8.88     64.83 o 
   2 -13   5      211.58      296.60     76.51 o 
   3 -13   5      182.08      255.37     87.04 o 
  -8 -12   5       12.58      -35.92     35.92 o 
  -7 -12   5      389.08      316.37     46.48 o 
  -6 -12   5      875.46      864.13     46.97 o 
  -5 -12   5       85.17       86.40     27.41 o 
  -4 -12   5       40.07       15.62     37.29 o 
  -3 -12   5      951.89      924.33     51.34 o 
  -2 -12   5     1125.63     1222.50     94.14 o 
  -1 -12   5      241.75      303.75     69.81 o 
   0 -12   5       59.54      -59.44     59.44 o 
   1 -12   5      363.74      481.53     77.60 o 
   2 -12   5      799.23      892.16     91.89 o 
   3 -12   5      160.17      216.09     71.31 o 
   4 -12   5       15.79      -23.79     66.56 o 
   5 -12   5      119.95      133.69     74.68 o 
  -9 -11   5       46.14       30.47     39.01 o 
  -8 -11   5      649.78      611.41     59.62 o 
  -7 -11   5      771.79      930.39     65.36 o 
  -6 -11   5      187.77      257.31     30.60 o 
  -5 -11   5       41.57       54.59     28.81 o 
  -4 -11   5      603.23      679.58     40.65 o 
  -3 -11   5      962.66     1002.06     86.82 o 
  -2 -11   5      166.93      167.47     29.17 o 
  -1 -11   5       73.24       68.40     24.89 o 
   0 -11   5      927.68      920.24     89.02 o 
   1 -11   5      494.30      509.22     76.47 o 
   2 -11   5      170.71      185.96     64.61 o 
   3 -11   5      390.80      407.37     72.24 o 
   4 -11   5      498.23      460.20     76.56 o 
   5 -11   5       89.83       54.80     69.55 o 
   6 -11   5       13.48      -63.32     63.32 o 
 -10 -10   5      283.46      199.57     49.68 o 
  -9 -10   5      387.82      436.12     52.77 o 
  -8 -10   5      383.20      399.45     50.49 o 
  -7 -10   5        1.70       -8.04     20.55 o 
  -6 -10   5      865.06      831.97     42.30 o 
  -5 -10   5     1234.43     1460.81     51.49 o 
  -4 -10   5      591.53      684.98     38.40 o 
  -3 -10   5       69.12      147.64     81.48 o 
  -2 -10   5     2361.65     2269.25     60.92 o 
  -1 -10   5     1607.89     1492.72     51.15 o 
   0 -10   5      687.26      755.60     39.43 o 
   1 -10   5      176.49      251.92     59.00 o 
   2 -10   5     1101.18      982.39     83.91 o 
   3 -10   5      951.87      846.14     81.66 o 
   4 -10   5       78.50      174.30     61.96 o 
   5 -10   5      116.86      117.58     59.49 o 
   6 -10   5      262.23      188.40     67.18 o 
   7 -10   5      405.67      447.66     80.99 o 
 -10  -9   5      602.88      646.99     62.33 o 
  -9  -9   5       70.97       31.61     36.51 o 
  -8  -9   5       95.55      157.64     37.67 o 
  -7  -9   5     1216.76     1195.21     63.62 o 
  -6  -9   5     1979.26     1976.24     57.25 o 
  -5  -9   5      906.33      894.77     55.14 o 
  -4  -9   5      308.24      372.20     43.03 o 
  -3  -9   5     4860.80     4523.47    107.30 o 
  -2  -9   5     3334.76     2904.01     83.76 o 
  -1  -9   5     1005.32      990.35     45.16 o 
   0  -9   5      931.30      893.13     90.48 o 
   1  -9   5     1767.22     1732.20     52.97 o 
   2  -9   5     1266.86     1454.43     90.96 o 
   3  -9   5       69.59       69.93     49.71 o 
   4  -9   5      222.69      209.04     56.25 o 
   5  -9   5      107.18      108.05     54.47 o 
   6  -9   5       66.54       72.59     57.20 o 
   7  -9   5        0.63       -1.52     54.47 o 
   8  -9   5      286.89      216.45     72.24 o 
 -11  -8   5      686.13      833.10     71.32 o 
 -10  -8   5       20.97      -19.81     35.50 o 
  -9  -8   5      142.47      183.96     42.22 o 
  -8  -8   5     1293.23     1305.78     69.80 o 
  -7  -8   5     1018.49      974.66     58.47 o 
  -6  -8   5      196.48      197.22     24.41 o 
  -5  -8   5      771.76      847.91     38.77 o 
  -4  -8   5     2059.79     1809.49    103.84 o 
  -3  -8   5      114.20      108.55     23.39 o 
  -2  -8   5     2295.65     2295.79    156.20 o 
  -1  -8   5      119.71      131.12     25.03 o 
   0  -8   5     1432.59     1407.03     47.41 o 
   1  -8   5       31.29       11.68     25.60 o 
   2  -8   5      808.83      793.08     40.14 o 
   3  -8   5     1198.48     1172.05     80.80 o 
   4  -8   5     1072.68     1228.15     81.79 o 
   5  -8   5        4.55       12.80     46.41 o 
   6  -8   5      161.97       62.03     50.29 o 
   7  -8   5      461.28      531.13     71.35 o 
   8  -8   5      434.88      663.70     79.89 o 
   9  -8   5        6.83      -57.92     57.92 o 
 -11  -7   5       14.00      -36.13     36.13 o 
 -10  -7   5      684.81      669.03     59.63 o 
  -9  -7   5      464.92      435.36     51.31 o 
  -8  -7   5       22.46       18.30     30.55 o 
  -7  -7   5      154.40      220.32     36.23 o 
  -6  -7   5     4022.83     3655.85    100.75 o 
  -5  -7   5      696.53      744.36     48.96 o 
  -4  -7   5      643.92      584.45     32.23 o 
  -3  -7   5     3105.54     3290.18     63.69 o 
  -2  -7   5     7339.37     6472.36     92.45 o 
  -1  -7   5      618.83      608.71     38.48 o 
   0  -7   5       45.89       47.20     36.06 o 
   1  -7   5     1613.32     1569.33     47.84 o 
   2  -7   5     4207.03     4255.78     95.44 o 
   3  -7   5      897.42      899.49     42.12 o 
   4  -7   5       39.33       37.76     44.26 o 
   5  -7   5      830.03      916.42     74.43 o 
   6  -7   5      862.39     1002.52     78.66 o 
   7  -7   5      187.88      214.52     56.79 o 
   8  -7   5        7.84      -15.00     49.62 o 
   9  -7   5      151.94      131.15     61.84 o 
 -12  -6   5      373.42      450.69     54.78 o 
 -11  -6   5      586.46      633.03     61.32 o 
 -10  -6   5      241.38      260.61     44.54 o 
  -9  -6   5       71.26       41.55     33.97 o 
  -8  -6   5     2776.05     2792.96     92.84 o 
  -7  -6   5     2568.25     2587.88     85.54 o 
  -6  -6   5      460.92      618.90     48.21 o 
  -5  -6   5        5.89       10.56     16.35 o 
  -4  -6   5      625.58      571.35     35.09 o 
  -3  -6   5     1706.31     1950.41     51.39 o 
  -2  -6   5     2477.41     2426.12     90.08 o 
  -1  -6   5      830.47      974.59     36.79 o 
   0  -6   5     1515.64     1530.17     49.52 o 
   1  -6   5     1285.59     1367.28     42.10 o 
   2  -6   5      163.92      143.61     23.08 o 
   3  -6   5      590.14      682.51     38.14 o 
   4  -6   5     1817.81     2107.60     55.74 o 
   5  -6   5      644.56      676.98     49.63 o 
   6  -6   5       74.16       96.15     46.17 o 
   7  -6   5      196.86      208.97     53.52 o 
   8  -6   5      813.29      760.96     73.66 o 
   9  -6   5      338.65      356.20     64.52 o 
  10  -6   5        1.73      -52.32     52.32 o 
 -12  -5   5      151.01      172.84     41.32 o 
 -11  -5   5      116.60      158.28     28.23 o 
 -10  -5   5      217.46      194.74     40.94 o 
  -9  -5   5      659.28      654.78     53.91 o 
  -8  -5   5      901.93      996.33     59.23 o 
  -7  -5   5      354.75      374.59     41.64 o 
  -6  -5   5     1273.05     1170.51     56.97 o 
  -5  -5   5      158.95      173.79     29.43 o 
  -4  -5   5     3518.51     3543.30     44.26 o 
  -3  -5   5     1064.26      975.39     33.26 o 
  -2  -5   5     7522.81     7152.00     88.23 o 
  -1  -5   5     6024.06     5924.88    122.83 o 
   0  -5   5     3905.82     3956.18     63.22 o 
   1  -5   5      958.37      888.41     38.44 o 
   2  -5   5     1188.40     1399.04     40.77 o 
   3  -5   5     5708.54     5613.97    144.69 o 
   4  -5   5     3388.28     3129.94     63.77 o 
   5  -5   5      895.64      894.19     43.66 o 
   6  -5   5      150.53      214.54     30.69 o 
   7  -5   5     1991.97     2060.15     96.14 o 
   8  -5   5      476.31      659.45     68.03 o 
   9  -5   5        3.19      124.59     53.08 o 
  10  -5   5      263.69      226.78     60.84 o 
  11  -5   5      111.72      149.47     65.29 o 
 -12  -4   5       10.27       22.85     36.35 o 
 -11  -4   5      222.46      255.25     41.11 o 
 -10  -4   5      672.88      616.68     54.75 o 
  -9  -4   5      384.67      425.20     44.61 o 
  -8  -4   5      242.57      210.53     36.29 o 
  -7  -4   5     1326.87     1310.04     61.39 o 
  -6  -4   5     6458.34     6257.66     79.86 o 
  -5  -4   5      995.95      757.70     27.51 o 
  -4  -4   5     1654.40     1646.39     35.55 o 
  -3  -4   5    23848.60    24147.54    173.09 o 
  -2  -4   5     8700.52     8454.15     74.11 o 
  -1  -4   5     5400.76     4615.77     62.86 o 
   0  -4   5      855.08     1027.00     31.88 o 
   1  -4   5     1364.56     1651.74     38.18 o 
   2  -4   5     1925.00     1717.06     48.01 o 
   3  -4   5     2805.63     2459.28     50.99 o 
   4  -4   5     1043.79     1126.89     41.59 o 
   5  -4   5     2909.45     2931.20     62.33 o 
   6  -4   5       21.29       94.41     27.42 o 
   7  -4   5     1690.60     1832.34     56.15 o 
   8  -4   5      380.25      349.87     53.00 o 
   9  -4   5      351.48      343.32     56.74 o 
  10  -4   5       87.95      164.96     50.61 o 
  11  -4   5        1.47      -50.52     50.52 o 
 -11  -3   5      825.88     1115.40     67.84 o 
 -10  -3   5       94.54      132.61     36.16 o 
  -9  -3   5        6.80       16.89     28.56 o 
  -8  -3   5     1081.71     1168.13     59.94 o 
  -7  -3   5     3573.21     3510.32    107.49 o 
  -6  -3   5       75.74       90.78     20.66 o 
  -5  -3   5      566.20      691.41     26.31 o 
  -4  -3   5     3225.92     3064.52     47.34 o 
  -3  -3   5    12454.88    12135.10    117.30 o 
  -2  -3   5     2775.48     3033.51     35.65 o 
  -1  -3   5     8309.65     8011.24     70.26 o 
   0  -3   5     8997.37     9200.55     97.22 o 
   1  -3   5    10713.55     9817.99    103.90 o 
   2  -3   5      281.43      338.41     20.35 o 
   3  -3   5     5622.06     5666.35    111.67 o 
   4  -3   5     8036.11     7807.93     98.22 o 
   5  -3   5     2599.38     2714.44     58.25 o 
   6  -3   5     1310.02     1363.48     50.13 o 
   7  -3   5      577.49      658.01     38.17 o 
   8  -3   5     2601.47     2635.47     51.91 o 
   9  -3   5      476.83      589.61     61.01 o 
  10  -3   5      233.58      245.29     52.23 o 
  11  -3   5      156.58      105.38     49.06 o 
 -11  -2   5        1.87      -27.58     33.83 o 
 -10  -2   5      576.72      634.86     36.81 o 
  -9  -2   5     1695.69     1792.55     71.13 o 
  -8  -2   5      246.35      322.15     25.53 o 
  -7  -2   5      376.46      347.95     55.49 o 
  -6  -2   5     7391.16     7063.20     87.14 o 
  -5  -2   5    13258.78    12673.69    126.46 o 
  -4  -2   5       22.08       48.37     19.68 o 
  -3  -2   5      224.61      185.39     14.06 o 
  -2  -2   5    23645.90    23811.37    202.25 o 
  -1  -2   5     5133.26     4858.58     59.58 o 
   0  -2   5     3105.96     3362.17     48.51 o 
   1  -2   5      550.56      684.43     23.65 o 
   2  -2   5     6072.96     6042.12     73.20 o 
   3  -2   5     9063.63     9184.29    122.02 o 
   4  -2   5       10.64       21.25     30.54 o 
   5  -2   5      256.56      289.79     27.64 o 
   6  -2   5     4749.13     5012.98     81.65 o 
   7  -2   5     1728.17     1783.72     41.69 o 
   8  -2   5      351.64      405.71     26.40 o 
   9  -2   5      222.17      263.59     39.49 o 
  10  -2   5      681.57      706.36     66.89 o 
  11  -2   5      102.57       44.08     44.48 o 
  12  -2   5        2.57       55.21     46.46 o 
 -11  -1   5      948.59      952.41     71.75 o 
 -10  -1   5      563.09      605.89     57.38 o 
  -9  -1   5      303.41      362.55     22.71 o 
  -8  -1   5      408.89      474.83     30.77 o 
  -7  -1   5     3866.14     3891.65     84.15 o 
  -6  -1   5     2502.29     2630.32     54.74 o 
  -5  -1   5       18.53       34.70     12.41 o 
  -4  -1   5     1812.24     1838.63     36.01 o 
  -3  -1   5     7114.22     7049.87     91.65 o 
  -2  -1   5    10704.27    10854.79    174.54 o 
  -1  -1   5      341.47      339.54     16.26 o 
   0  -1   5    13843.15    14281.57    131.87 o 
   1  -1   5    15034.02    15440.10    205.65 o 
   2  -1   5     2532.99     2820.99     43.42 o 
   3  -1   5     1105.94     1218.77     46.55 o 
   4  -1   5     5533.76     5605.43     74.98 o 
   5  -1   5     6906.21     6988.56    113.41 o 
   6  -1   5       31.63       37.78     20.01 o 
   7  -1   5      225.40      289.57     22.67 o 
   8  -1   5     3415.13     3360.35     57.07 o 
   9  -1   5     1806.16     1824.25     57.27 o 
  10  -1   5       50.80      114.16     31.24 o 
  11  -1   5       39.60       13.21     39.15 o 
  12  -1   5      300.26      366.37     58.88 o 
 -12   0   5      235.88      198.36     54.38 o 
 -11   0   5      136.10      126.51     46.92 o 
 -10   0   5       73.25       52.37     36.03 o 
  -9   0   5      937.06      922.97     65.01 o 
  -8   0   5      618.63      651.82     34.45 o 
  -7   0   5      913.70      903.82     36.13 o 
  -6   0   5     4205.90     3932.96     62.38 o 
  -5   0   5     6497.70     6423.72     64.50 o 
  -4   0   5     4956.65     5471.10     54.54 o 
  -3   0   5     4132.46     4363.51     43.91 o 
  -2   0   5      568.12      539.28     38.56 o 
  -1   0   5     5797.14     5764.32    123.19 o 
   0   0   5     1075.12      985.40     26.56 o 
   1   0   5     3733.75     4026.55     62.60 o 
   2   0   5      157.02      274.90     23.74 o 
   4   0   5    25682.50    27149.63    340.28 o 
   5   0   5      390.80      228.14     29.72 o 
   6   0   5      133.31      151.22     30.26 o 
   7   0   5      987.34     1027.62     39.75 o 
   8   0   5      370.31      357.07     30.68 o 
   9   0   5      191.45      189.39     29.06 o 
  10   0   5      204.16      207.14     30.61 o 
  11   0   5      294.66      278.03     35.03 o 
  12   0   5      104.53       67.54     44.60 o 
 -12   1   5        1.69      -40.99     40.99 o 
 -11   1   5      152.08      119.18     43.80 o 
 -10   1   5      382.52      395.21     51.14 o 
  -9   1   5      673.92      647.59     56.68 o 
  -8   1   5       56.72       57.75     31.47 o 
  -7   1   5       79.58       62.83     19.32 o 
  -6   1   5     1575.01     1683.33     41.17 o 
  -5   1   5      971.31      991.45     29.72 o 
  -4   1   5     2528.64     2617.56     59.95 o 
  -3   1   5      761.88      799.84     21.96 o 
  -2   1   5     6694.25     7110.30     60.33 o 
  -1   1   5     6554.23     7360.56     76.48 o 
   0   1   5      101.21      202.84     27.88 o 
   1   1   5      345.87      378.22     20.78 o 
   2   1   5     2504.95     2588.45     41.66 o 
   4   1   5       45.75       42.46     18.54 o 
   5   1   5     4501.65     5204.40    103.46 o 
   6   1   5      650.92      789.64     45.07 o 
   7   1   5      110.64       88.73     21.62 o 
   8   1   5      309.90      257.02     28.10 o 
   9   1   5     1054.57     1074.63     63.22 o 
  10   1   5      279.09      272.63     45.81 o 
  11   1   5       92.11       67.72     41.35 o 
  12   1   5       54.03       55.81     29.94 o 
  13   1   5      151.88      129.05     50.80 o 
 -11   2   5      266.59      287.29     57.64 o 
 -10   2   5      130.11      150.81     44.43 o 
  -9   2   5        0.32      -16.21     32.20 o 
  -8   2   5      297.04      308.05     44.45 o 
  -7   2   5      838.70      786.01     56.96 o 
  -6   2   5      220.21      231.53     36.84 o 
  -5   2   5      907.94      858.11     30.20 o 
  -4   2   5      159.81      189.07     14.29 o 
  -3   2   5     1645.20     1687.74     26.22 o 
  -2   2   5      101.00      122.32     11.00 o 
  -1   2   5     5087.80     5150.22     48.35 o 
   0   2   5     4748.44     5496.49     51.24 o 
   1   2   5     1517.52     1838.10     27.06 o 
   2   2   5     1226.73     1222.87     23.15 o 
   4   2   5     5491.28     5267.12     98.46 o 
   5   2   5     5752.25     5853.28     76.46 o 
   6   2   5       52.22       73.19     18.26 o 
   7   2   5      183.93      229.40     24.85 o 
   8   2   5     1407.99     1388.87     68.44 o 
   9   2   5     2025.56     1984.57     79.84 o 
  10   2   5       60.33       95.99     36.69 o 
  11   2   5      257.16      267.12     47.09 o 
  12   2   5      298.27      351.95     55.81 o 
  13   2   5      223.22      243.83     98.86 o 
 -11   3   5        3.67       -1.49     49.73 o 
 -10   3   5       19.61       24.95     41.88 o 
  -9   3   5      610.39      578.71     59.47 o 
  -8   3   5      278.38      307.21     45.68 o 
  -7   3   5       43.70       -9.62     34.91 o 
  -6   3   5      933.24      973.13     63.93 o 
  -5   3   5     6675.10     6647.91    133.59 o 
  -4   3   5     3250.22     3169.15     45.63 o 
  -3   3   5      875.82      754.57     34.63 o 
  -2   3   5     2604.49     2778.91     32.48 o 
  -1   3   5    15189.39    14843.95    373.67 o 
   0   3   5      626.80      624.18     37.20 o 
   1   3   5      145.44      111.98     10.52 o 
   2   3   5     2928.78     2638.40     42.56 o 
   3   3   5    11767.24    10381.77     87.32 o 
   4   3   5     5385.51     4793.11     64.07 o 
   5   3   5      719.31      781.53     44.28 o 
   6   3   5     2012.73     2135.76     48.19 o 
   7   3   5     2101.18     2140.36     76.37 o 
   8   3   5      103.14      106.00     38.66 o 
   9   3   5      124.11      117.56     37.63 o 
  10   3   5      797.02      732.08     58.76 o 
  11   3   5      603.92      620.99     59.83 o 
  12   3   5        9.45       -5.78     40.00 o 
  13   3   5       69.62      -16.12     46.55 o 
 -11   4   5      182.69      118.48     56.56 o 
 -10   4   5      303.92      344.24     60.03 o 
  -9   4   5      459.30      413.76     57.54 o 
  -8   4   5        3.31       21.01     38.79 o 
  -7   4   5     1836.74     1917.58     84.90 o 
  -6   4   5     1956.67     2004.13     84.00 o 
  -5   4   5      703.51      690.33     57.73 o 
  -4   4   5      241.84      309.19     36.82 o 
  -3   4   5     3973.92     3822.49     92.41 o 
  -2   4   5     2835.18     2847.31     51.61 o 
  -1   4   5      499.67      423.58     22.00 o 
   0   4   5     3402.77     3903.98     43.28 o 
   1   4   5      525.78      423.84     16.50 o 
   2   4   5     1794.15     2036.82     39.62 o 
   3   4   5        3.51       66.68     12.21 o 
   4   4   5     4627.39     3959.86     48.41 o 
   5   4   5     8830.65     8834.65    146.01 o 
   6   4   5     2398.31     2520.28     76.43 o 
   7   4   5       59.81       80.95     30.21 o 
   8   4   5     1017.13     1021.03     63.35 o 
   9   4   5     2567.09     2644.07     92.74 o 
  10   4   5      456.58      388.99     49.88 o 
  11   4   5       83.14       35.17     38.92 o 
  12   4   5      198.16      186.19     47.45 o 
  13   4   5      524.32      663.84     69.44 o 
 -10   5   5        0.97      -15.92     50.64 o 
  -9   5   5       21.31       46.58     44.10 o 
  -8   5   5      874.27      792.87     66.81 o 
  -7   5   5      143.56       85.36     39.53 o 
  -6   5   5       17.69       17.90     35.23 o 
  -5   5   5     3128.88     3155.13    100.44 o 
  -4   5   5     2227.36     2086.45     81.23 o 
  -3   5   5     2505.02     2429.09     81.74 o 
  -2   5   5        5.20       22.76     26.50 o 
  -1   5   5     9050.68     8781.59    105.28 o 
   0   5   5    12163.01    12600.13    101.35 o 
   1   5   5     2471.62     2291.39     33.54 o 
   2   5   5     1498.27     1958.39     32.06 o 
   3   5   5    11860.02    11138.58     94.87 o 
   4   5   5     8944.37     8935.64    117.31 o 
   5   5   5     2599.31     2825.59     56.63 o 
   6   5   5       99.60       63.61     30.39 o 
   7   5   5     2680.93     2865.13     87.98 o 
   8   5   5     1822.25     1820.86     77.02 o 
   9   5   5      518.11      474.59     49.03 o 
  10   5   5      119.95       92.39     38.73 o 
  11   5   5      543.01      714.19     64.07 o 
  12   5   5       55.19       85.71     48.88 o 
 -10   6   5      188.42      176.42     61.13 o 
  -9   6   5      408.39      364.02     61.53 o 
  -8   6   5      225.55      245.25     51.69 o 
  -7   6   5      630.17      719.87     63.38 o 
  -6   6   5      879.97      838.95     68.25 o 
  -5   6   5     1890.49     1743.14     88.37 o 
  -4   6   5      454.27      604.78     55.04 o 
  -3   6   5       95.71      136.76     40.58 o 
  -2   6   5     1024.88     1031.31     66.94 o 
  -1   6   5     4768.23     4698.41     72.42 o 
   0   6   5        3.61       -9.93      9.93 o 
   1   6   5     1712.47     1634.30     29.68 o 
   2   6   5     1610.13     1647.02     30.52 o 
   3   6   5     2898.79     3078.20     42.59 o 
   4   6   5      131.42      152.80     15.74 o 
   5   6   5     1776.01     1810.13     47.98 o 
   6   6   5     1136.02     1163.49     57.01 o 
   7   6   5      516.90      391.99     44.62 o 
   8   6   5        0.35      -26.30     31.61 o 
   9   6   5     1061.65     1127.10     67.30 o 
  10   6   5      328.35      364.30     49.41 o 
  11   6   5      112.54      105.45     42.48 o 
  12   6   5        6.44      -25.55     40.28 o 
  -9   7   5        0.09       14.02     50.35 o 
  -8   7   5       18.12       67.97     47.23 o 
  -7   7   5      299.16      347.23     58.53 o 
  -6   7   5      186.27      106.84     44.26 o 
  -5   7   5      221.09      288.93     48.33 o 
  -4   7   5      199.86      113.77     44.87 o 
  -3   7   5      373.89      370.45     52.87 o 
  -2   7   5      880.03      850.32     64.06 o 
  -1   7   5     1541.13     1639.59     47.15 o 
   0   7   5     1002.90      852.88     35.75 o 
   1   7   5     6238.77     5972.84     62.82 o 
   2   7   5      405.94      447.20     19.77 o 
   3   7   5      993.31      977.95     29.20 o 
   4   7   5     2461.37     2396.26     54.20 o 
   5   7   5     4061.16     4125.19    100.80 o 
   6   7   5       43.29       37.31     22.91 o 
   7   7   5     1073.03     1154.69     63.17 o 
   8   7   5     1780.53     1601.17     69.66 o 
   9   7   5     1536.23     1523.43     75.02 o 
  10   7   5      269.24      185.88     45.50 o 
  11   7   5       96.09       91.47     41.52 o 
  12   7   5      114.71       80.10     44.65 o 
  -9   8   5      154.73      129.16     62.78 o 
  -8   8   5      158.64      186.04     58.08 o 
  -7   8   5       80.20       29.33     46.84 o 
  -6   8   5       83.47      103.29     47.96 o 
  -5   8   5     1501.07     1486.08     87.92 o 
  -4   8   5      541.05      587.50     61.42 o 
  -3   8   5       38.87       41.25     45.53 o 
  -2   8   5       10.79       74.91     48.50 o 
  -1   8   5     5489.04     5430.51     87.21 o 
   0   8   5     1857.94     1838.16     64.08 o 
   1   8   5       53.96       45.35     18.76 o 
   2   8   5        6.27        6.84     13.52 o 
   3   8   5     3176.19     3196.16    195.53 o 
   4   8   5     2013.74     1744.97     48.93 o 
   5   8   5       84.77       22.32     25.30 o 
   6   8   5      136.65      127.97     26.13 o 
   7   8   5     1483.03     1422.38     49.84 o 
   8   8   5       64.26       -9.48     32.99 o 
   9   8   5      112.71       53.31     37.89 o 
  10   8   5      126.46       84.52     40.04 o 
  11   8   5      430.74      389.40     55.08 o 
  12   8   5      106.66       38.77     44.62 o 
  -8   9   5       47.55       19.15     56.76 o 
  -7   9   5       48.23       16.23     50.61 o 
  -6   9   5      176.39      151.01     55.19 o 
  -5   9   5      170.50      118.83     51.53 o 
  -4   9   5       36.05       12.00     44.63 o 
  -3   9   5      309.67      269.12     54.48 o 
  -2   9   5      376.31      392.35     59.59 o 
  -1   9   5     4425.87     3883.65    127.45 o 
   0   9   5      660.30      624.84     59.74 o 
   1   9   5      490.09      418.97     30.16 o 
   2   9   5      959.33      945.73     71.08 o 
   3   9   5      477.82      428.78     30.22 o 
   4   9   5       46.02       16.17     23.13 o 
   5   9   5     2405.37     2279.71     59.32 o 
   6   9   5     1521.20     1440.49     49.74 o 
   7   9   5      283.29      290.80     29.98 o 
   8   9   5      101.96       30.48     34.94 o 
   9   9   5      396.26      346.87     50.07 o 
  10   9   5     1085.20     1101.22     72.22 o 
  11   9   5        8.02       10.95     41.94 o 
  -7  10   5      169.19       22.03     57.74 o 
  -6  10   5       34.76        8.64     53.07 o 
  -5  10   5       59.57      -47.29     47.29 o 
  -4  10   5      296.79      368.65     62.46 o 
  -3  10   5      298.95      245.64     59.44 o 
  -2  10   5      104.72       91.02     25.04 o 
  -1  10   5      322.34      357.64     30.37 o 
   0  10   5     2615.40     2902.49    117.37 o 
   1  10   5      481.57      521.34     63.99 o 
   2  10   5      524.30      630.18     60.93 o 
   3  10   5      460.51      361.28     54.35 o 
   4  10   5     1499.06     1474.63     64.37 o 
   5  10   5     1026.75     1022.69     42.76 o 
   6  10   5      259.29      302.83     58.66 o 
   7  10   5      291.71      262.27     31.96 o 
   8  10   5      410.03      393.49     48.39 o 
   9  10   5      490.39      555.18     56.46 o 
  10  10   5        4.69       -3.74     38.42 o 
  11  10   5      311.83      287.40     53.35 o 
  -6  11   5       62.11      127.66     63.17 o 
  -5  11   5      344.04      377.04     70.83 o 
  -4  11   5      214.73      151.45     58.93 o 
  -3  11   5       57.28       11.32     52.11 o 
  -2  11   5      148.35      154.59     28.06 o 
  -1  11   5      471.02      610.50     71.61 o 
   0  11   5      186.55      255.50     58.62 o 
   1  11   5        0.72       -2.52     45.09 o 
   2  11   5      367.03      430.96     60.26 o 
   3  11   5      569.57      728.53     66.32 o 
   4  11   5      288.42      326.89     53.32 o 
   5  11   5      220.35      194.58     61.52 o 
   6  11   5      802.17      892.52     56.93 o 
   7  11   5      333.36      451.49     42.62 o 
   8  11   5       59.72       58.81     27.05 o 
   9  11   5      324.48      348.79     51.08 o 
  10  11   5      330.02      290.50     52.24 o 
  -5  12   5        1.90      -59.77     59.77 o 
  -4  12   5      170.52      171.49     67.51 o 
  -3  12   5      141.81      168.88     61.81 o 
  -2  12   5      168.21      185.84     61.33 o 
  -1  12   5        5.44       52.80     53.52 o 
   0  12   5      366.20      567.40     71.74 o 
   1  12   5      546.89      558.16     72.75 o 
   2  12   5      554.14      772.18     75.45 o 
   3  12   5       10.69        7.26     39.43 o 
   4  12   5      266.09      407.23     60.02 o 
   5  12   5      613.00      807.56     72.36 o 
   6  12   5      318.19      275.51     52.58 o 
   7  12   5       22.80       31.74     46.39 o 
   8  12   5      275.15      337.71     37.86 o 
   9  12   5      231.88      203.85     48.62 o 
  10  12   5      130.20        6.33     43.22 o 
  -3  13   5        2.25      -58.32     58.32 o 
  -2  13   5        0.65        8.40     56.86 o 
  -1  13   5      196.00      270.99     66.37 o 
   0  13   5      730.26      739.82     80.26 o 
   1  13   5       57.25       60.53     54.31 o 
   2  13   5        8.46        4.99     46.73 o 
   3  13   5      277.01      442.00     66.32 o 
   4  13   5      269.81      269.88     57.16 o 
   5  13   5        2.14       20.09     41.67 o 
   6  13   5        7.11       50.41     43.88 o 
   7  13   5      517.89      602.75     71.11 o 
   8  13   5      123.36      134.76     34.61 o 
   9  13   5        7.74        2.18     40.20 o 
  -1  14   5      115.53       30.84     62.32 o 
   0  14   5        9.99      -53.02     53.02 o 
   1  14   5      247.36      354.33     69.90 o 
   2  14   5      283.32      324.08     66.89 o 
   3  14   5      108.63      -16.81     48.92 o 
   4  14   5        9.33       -0.11     48.97 o 
   5  14   5      222.53      185.52     57.41 o 
   6  14   5      359.05      363.87     65.42 o 
   7  14   5      138.00      129.68     54.08 o 
   2  15   5       48.75       28.28     58.55 o 
   3  15   5        0.61      -10.67     53.69 o 
   4  15   5      184.35      160.62     60.19 o 
  -1 -14   6      442.62      486.44     90.90 o 
   0 -14   6      254.61      291.00     77.74 o 
  -7 -13   6      403.67      483.25     56.49 o 
  -6 -13   6      451.45      445.01     53.09 o 
  -5 -13   6      210.71      168.33     41.00 o 
  -4 -13   6       30.53       15.67     33.14 o 
  -2 -13   6      586.81      570.94     77.31 o 
  -1 -13   6       55.54      134.37     64.78 o 
   0 -13   6       17.92      -56.52     58.78 o 
   1 -13   6      423.61      591.67     85.76 o 
   2 -13   6      104.81      218.76     81.93 o 
  -8 -12   6      215.89      273.34     52.11 o 
  -7 -12   6      354.52      353.16     49.18 o 
  -6 -12   6        2.39       38.24     34.28 o 
  -5 -12   6      387.70      479.11     50.49 o 
  -4 -12   6      749.79      689.85     56.39 o 
  -3 -12   6      293.02      267.99     38.88 o 
  -2 -12   6      117.11      133.61     28.15 o 
  -1 -12   6      815.70      939.96     86.00 o 
   0 -12   6      524.26      469.33     75.59 o 
   1 -12   6      173.27      204.94     67.08 o 
   2 -12   6       99.12      -23.69     63.10 o 
   3 -12   6      490.46      547.96     84.23 o 
   4 -12   6      413.77      365.76     81.08 o 
  -9 -11   6      521.92      488.29     59.12 o 
  -8 -11   6      181.96      167.59     41.55 o 
  -7 -11   6       91.42       90.59     35.96 o 
  -6 -11   6     1267.81     1260.32     69.74 o 
  -5 -11   6     1300.73     1156.91     65.87 o 
  -4 -11   6      541.31      520.76    131.63 o 
  -3 -11   6      220.03      192.11     29.49 o 
  -2 -11   6     1324.93     1252.83    102.70 o 
  -1 -11   6     1041.34     1073.96     48.39 o 
   0 -11   6      199.68      178.58     61.75 o 
   1 -11   6        5.17       16.86     54.73 o 
   2 -11   6      620.56      670.02     80.81 o 
   3 -11   6      357.67      418.98     74.00 o 
   4 -11   6       20.28       43.65     60.35 o 
   5 -11   6       96.30       52.56     66.92 o 
   6 -11   6       50.92      125.08     78.40 o 
  -9 -10   6       82.82       55.58     38.79 o 
  -8 -10   6      180.06      133.83     40.21 o 
  -7 -10   6      572.29      743.56     58.32 o 
  -6 -10   6      873.86      831.58     58.57 o 
  -5 -10   6       92.53      131.89     34.16 o 
  -4 -10   6      233.41      234.72     29.15 o 
  -3 -10   6      779.79      773.67     40.67 o 
  -2 -10   6      425.34      474.04     35.09 o 
  -1 -10   6       64.01       84.67     25.35 o 
   0 -10   6      322.25      295.94     31.49 o 
   1 -10   6      499.07      534.53     74.16 o 
   2 -10   6      406.52      453.79     69.96 o 
   3 -10   6        2.05      -45.70     52.99 o 
   4 -10   6      380.13      378.85     72.97 o 
   5 -10   6      265.49      328.50     72.73 o 
   6 -10   6      102.31       36.99     62.89 o 
   7 -10   6        5.55       -3.63     65.01 o 
 -10  -9   6       11.61      -33.09     33.09 o 
  -9  -9   6      149.10      194.91     45.00 o 
  -8  -9   6      890.24      769.87     60.34 o 
  -7  -9   6      143.34      206.38     39.89 o 
  -6  -9   6      369.06      334.60     41.94 o 
  -5  -9   6     1047.28     1016.90     43.02 o 
  -4  -9   6     2755.43     2827.87     65.36 o 
  -3  -9   6      297.92      416.93     31.84 o 
  -2  -9   6       34.23       26.87     22.93 o 
  -1  -9   6     2410.54     2192.11     93.41 o 
   0  -9   6     2164.30     2251.23     61.08 o 
   1  -9   6      224.51      239.09     28.46 o 
   2  -9   6      332.35      376.50     60.00 o 
   3  -9   6     1014.66      979.78     82.58 o 
   4  -9   6     1277.35     1187.18     87.46 o 
   5  -9   6      138.13       99.79     53.99 o 
   6  -9   6       25.75      -39.40     51.17 o 
   7  -9   6      171.49      110.10     64.12 o 
   8  -9   6      117.67      -38.50     67.19 o 
 -11  -8   6      301.45      246.58     51.40 o 
 -10  -8   6      478.33      482.06     56.17 o 
  -9  -8   6      534.96      632.88     58.37 o 
  -8  -8   6      161.24      154.20     39.44 o 
  -7  -8   6      145.98      150.93     32.75 o 
  -6  -8   6     2078.38     2118.37     99.76 o 
  -5  -8   6      857.50      890.17     39.54 o 
  -4  -8   6      161.16      162.05     24.66 o 
  -3  -8   6      549.91      608.18     34.83 o 
  -2  -8   6     4447.13     4122.15    141.09 o 
  -1  -8   6     2289.84     2378.56     61.68 o 
   0  -8   6        9.49       38.55     24.91 o 
   1  -8   6      321.72      291.79     31.35 o 
   2  -8   6     2067.08     1863.93     55.66 o 
   3  -8   6      743.74      660.45     89.74 o 
   4  -8   6        7.45      -41.76     41.76 o 
   5  -8   6     1111.89     1159.37     85.04 o 
   6  -8   6      448.01      499.34     67.34 o 
   7  -8   6       19.95       10.46     51.42 o 
   8  -8   6       43.13       45.34     60.08 o 
   9  -8   6      148.82       89.96     66.51 o 
 -11  -7   6      548.17      732.78     66.71 o 
 -10  -7   6      147.75      209.89     44.78 o 
  -9  -7   6       20.27      -13.06     31.49 o 
  -8  -7   6     1425.76     1443.73     72.48 o 
  -7  -7   6     1853.86     1842.75     75.45 o 
  -6  -7   6      472.55      473.57     44.68 o 
  -5  -7   6      374.03      456.22     30.07 o 
  -4  -7   6     2937.26     2683.95     91.33 o 
  -3  -7   6     2970.65     3147.62     63.46 o 
  -2  -7   6      132.70      115.22     22.80 o 
  -1  -7   6     1463.64     1253.78     44.66 o 
   0  -7   6     5963.95     5899.11     90.58 o 
   1  -7   6     1812.86     1762.16     60.67 o 
   2  -7   6      161.57      292.59     35.54 o 
   3  -7   6      434.07      472.61     34.94 o 
   4  -7   6     4716.84     4397.93    140.69 o 
   5  -7   6      684.34      778.23     66.51 o 
   6  -7   6        0.31       65.75     46.27 o 
   7  -7   6      211.05      158.53     54.58 o 
   8  -7   6      494.01      382.10     67.08 o 
   9  -7   6      176.90      269.39     69.49 o 
 -12  -6   6      124.87       74.91     37.88 o 
 -11  -6   6       59.61       96.56     45.48 o 
 -10  -6   6      585.03      484.59     53.75 o 
  -9  -6   6      933.13      985.08     64.57 o 
  -8  -6   6     1808.69     1781.66     76.79 o 
  -7  -6   6      313.58      198.84     35.02 o 
  -6  -6   6     2769.29     2542.01     84.16 o 
  -5  -6   6     1187.99     1114.98     57.48 o 
  -4  -6   6     3758.47     3521.83     63.45 o 
  -3  -6   6        0.00       21.38     30.97 o 
  -2  -6   6     5565.26     5173.33     77.91 o 
  -1  -6   6     5402.54     5223.38     79.52 o 
   0  -6   6     3440.03     3331.58     63.77 o 
   1  -6   6        7.30      -29.60     29.60 o 
   2  -6   6     2329.33     2219.24     55.54 o 
   3  -6   6     1078.82      959.63     43.13 o 
   4  -6   6      528.02      667.74     38.10 o 
   5  -6   6     1020.68     1090.14     47.23 o 
   6  -6   6      266.74      193.43     48.99 o 
   7  -6   6      388.09      397.46     59.77 o 
   8  -6   6       40.53      -45.68     45.68 o 
   9  -6   6       64.10       63.30     53.22 o 
  10  -6   6      164.52      164.14     64.50 o 
 -12  -5   6        1.01       13.78     33.99 o 
 -11  -5   6      274.02      365.80     51.92 o 
 -10  -5   6      809.58      879.87     63.57 o 
  -9  -5   6      147.93      146.52     37.14 o 
  -8  -5   6      419.76      444.18     44.38 o 
  -7  -5   6      714.17      704.94     50.75 o 
  -6  -5   6     1565.25     1618.08     66.69 o 
  -5  -5   6      756.89      775.67     49.04 o 
  -4  -5   6      725.36      623.23     23.53 o 
  -3  -5   6     1968.66     2043.67     34.60 o 
  -2  -5   6     3885.98     3889.96     61.57 o 
  -1  -5   6       46.94       18.26     16.66 o 
   0  -5   6     4380.40     4035.52    110.47 o 
   1  -5   6     3703.20     3578.28     62.42 o 
   2  -5   6     3175.02     3240.31     88.56 o 
   3  -5   6        0.60       18.10     20.65 o 
   4  -5   6     4312.54     4444.79     78.11 o 
   5  -5   6      849.32      921.93     68.54 o 
   6  -5   6     1239.08     1217.75     49.91 o 
   7  -5   6       26.54       86.01     44.56 o 
   8  -5   6      344.03      394.90     60.12 o 
   9  -5   6      521.32      603.10     70.37 o 
  10  -5   6      139.29      144.82     58.78 o 
 -12  -4   6      276.52      298.26     48.82 o 
 -11  -4   6      260.85      336.65     47.73 o 
 -10  -4   6       16.69       39.33     32.80 o 
  -9  -4   6      407.16      387.84     44.59 o 
  -8  -4   6     1974.27     2008.49     77.79 o 
  -7  -4   6      797.28      883.31     53.69 o 
  -6  -4   6      347.35      311.99     39.03 o 
  -5  -4   6      216.91      215.72     19.47 o 
  -4  -4   6    11906.65    12322.70    125.43 o 
  -3  -4   6      519.11      539.71     20.07 o 
  -2  -4   6       23.52       -2.16      9.19 o 
  -1  -4   6     5829.65     6098.40     77.11 o 
   0  -4   6     8060.98     8389.26    133.38 o 
   1  -4   6     2304.15     2573.68     49.38 o 
   2  -4   6       12.05        9.05     16.22 o 
   3  -4   6      754.68      798.68     34.51 o 
   4  -4   6     1553.86     1717.21     48.70 o 
   5  -4   6      521.56      586.76     36.35 o 
   6  -4   6        7.52       72.80     45.51 o 
   7  -4   6      509.48      578.29     37.96 o 
   8  -4   6      661.49      657.34     62.99 o 
   9  -4   6       56.54      -16.55     40.22 o 
  10  -4   6       19.93       21.58     43.83 o 
  11  -4   6      116.27      108.45     58.45 o 
 -11  -3   6       21.67       37.89     31.83 o 
 -10  -3   6      598.99      603.16     53.80 o 
  -9  -3   6      764.32      753.33     56.79 o 
  -8  -3   6      461.78      504.02     46.33 o 
  -7  -3   6        3.11       21.65     25.24 o 
  -6  -3   6     4127.94     4191.34     65.61 o 
  -5  -3   6     3461.16     3332.91     55.01 o 
  -4  -3   6     2524.85     2444.94     44.89 o 
  -3  -3   6      808.60     1083.41     46.00 o 
  -2  -3   6     4968.44     4575.44     47.24 o 
  -1  -3   6     1813.77     1679.48     28.14 o 
   0  -3   6      320.81      313.42     19.15 o 
   1  -3   6     5047.75     5239.05     68.59 o 
   2  -3   6     4743.71     4662.81     66.61 o 
   3  -3   6      547.27      562.26     37.76 o 
   4  -3   6       40.47      109.29     21.45 o 
   5  -3   6     1827.22     1893.92     51.24 o 
   6  -3   6     2635.62     2543.08     60.05 o 
   7  -3   6      808.66      707.25     40.07 o 
   8  -3   6       13.79       58.14     20.11 o 
   9  -3   6      368.90      373.05     28.43 o 
  10  -3   6      380.28      313.30     57.19 o 
  11  -3   6      243.68      130.89     52.95 o 
 -10  -2   6      310.61      353.80     43.10 o 
  -9  -2   6       10.32        5.46     14.98 o 
  -8  -2   6     1059.89     1096.74     39.07 o 
  -7  -2   6     1829.74     1842.21     74.28 o 
  -6  -2   6      678.54      719.81     50.82 o 
  -5  -2   6      242.01      284.21     20.05 o 
  -4  -2   6      860.75      910.45     28.75 o 
  -3  -2   6     8061.32     7648.62     86.07 o 
  -2  -2   6     3311.48     3183.82     48.81 o 
  -1  -2   6     3159.63     3373.65     50.85 o 
   0  -2   6    14984.99    14643.10    139.94 o 
   1  -2   6    24511.55    24848.90    251.51 o 
   2  -2   6     6498.51     5938.20     74.55 o 
   3  -2   6     2530.00     2670.03     49.74 o 
   4  -2   6     4361.08     3981.18     64.65 o 
   5  -2   6     4047.69     4054.07    110.88 o 
   6  -2   6      882.58      917.25     47.43 o 
   7  -2   6      161.81      134.67     39.77 o 
   8  -2   6     2905.40     2782.81     73.82 o 
   9  -2   6     1275.90     1260.08     52.07 o 
  10  -2   6      122.53      169.76     32.14 o 
  11  -2   6        0.91      -39.83     39.83 o 
  12  -2   6      191.86      159.89     55.72 o 
 -10  -1   6       79.88       56.56     26.16 o 
  -9  -1   6     1689.47     1593.68     53.91 o 
  -8  -1   6     3056.76     2994.63     50.51 o 
  -7  -1   6     1508.46     1603.49     37.07 o 
  -6  -1   6     1909.66     1855.58     36.00 o 
  -5  -1   6     6713.64     6258.42     79.01 o 
  -4  -1   6    10126.75     9758.48    103.42 o 
  -3  -1   6     4235.30     4331.87     58.66 o 
  -2  -1   6      629.34      662.73     23.57 o 
  -1  -1   6    12573.73    11971.78    117.23 o 
   0  -1   6     4544.40     4415.07     59.67 o 
   1  -1   6     2008.82     1794.47     99.46 o 
   2  -1   6      610.91      443.90     20.29 o 
   3  -1   6    11535.24    11447.05    167.48 o 
   4  -1   6     3395.12     3465.02     58.38 o 
   5  -1   6      313.56      326.77     28.69 o 
   6  -1   6     1199.40     1113.92     42.53 o 
   7  -1   6     1521.73     1625.16     52.00 o 
   8  -1   6      458.75      518.98     29.24 o 
   9  -1   6       28.73        8.85     18.82 o 
  10  -1   6      667.64      610.71     45.89 o 
  11  -1   6      344.92      409.89     38.95 o 
  12  -1   6       39.16       24.84     44.14 o 
 -11   0   6       95.67      135.03     31.90 o 
 -10   0   6      310.86      338.99     30.83 o 
  -9   0   6      922.10      967.24     42.82 o 
  -8   0   6      227.20      284.82     26.04 o 
  -7   0   6      415.29      404.24     27.85 o 
  -6   0   6      131.28      160.00     28.46 o 
  -5   0   6     3068.38     3053.16     42.30 o 
  -4   0   6       11.22       20.61     11.33 o 
  -3   0   6     3206.74     3102.53     36.56 o 
  -2   0   6    11355.38    12058.80    122.98 o 
  -1   0   6     9220.78     9462.29     97.05 o 
   0   0   6     3410.10     3724.70     53.28 o 
   1   0   6     7195.42     7298.95     83.63 o 
   2   0   6     6295.80     6443.88    112.54 o 
   3   0   6    10545.81    11544.17    171.64 o 
   4   0   6     6065.03     5683.18    109.94 o 
   5   0   6     8890.04     8740.24    148.96 o 
   6   0   6     4818.35     4589.06    106.11 o 
   7   0   6      440.29      429.16     31.20 o 
   8   0   6     1455.26     1367.62     47.95 o 
   9   0   6      999.47     1040.22     37.48 o 
  10   0   6      921.10     1026.83     49.36 o 
  11   0   6      133.38      128.84     51.85 o 
  12   0   6        3.24      -12.70     29.59 o 
 -10   1   6       14.75       18.80     37.66 o 
  -9   1   6      209.86      227.76     44.69 o 
  -8   1   6     1455.45     1521.76     71.06 o 
  -7   1   6     3307.97     3227.73     94.92 o 
  -6   1   6      324.44      322.17     19.33 o 
  -5   1   6      506.65      502.90     20.15 o 
  -4   1   6     6262.49     6155.69     60.98 o 
  -3   1   6    14812.50    14215.77    109.76 o 
  -2   1   6     1719.54     1838.51     26.76 o 
  -1   1   6     3359.08     3378.56     48.42 o 
   0   1   6    13344.54    12672.53    122.64 o 
   1   1   6     6375.41     6266.40     75.00 o 
   2   1   6       32.27       32.43     13.74 o 
   3   1   6     4071.75     4303.41     88.70 o 
   4   1   6     6234.29     6305.09    115.87 o 
   5   1   6     5326.26     4863.35    102.57 o 
   6   1   6        1.52       -2.43     27.04 o 
   7   1   6       13.31        5.88     21.30 o 
   8   1   6      949.73     1063.02     44.99 o 
   9   1   6      458.81      427.31     48.92 o 
  10   1   6       58.98      106.99     39.81 o 
  11   1   6      111.42      111.55     29.24 o 
  12   1   6      248.53      229.43     36.20 o 
 -10   2   6      147.00      131.72     43.77 o 
  -9   2   6      707.94      688.80     63.15 o 
  -8   2   6      529.72      575.72     54.68 o 
  -7   2   6      244.15      223.39     40.87 o 
  -6   2   6     1332.78     1356.00     69.13 o 
  -5   2   6     3807.72     3837.88     58.10 o 
  -4   2   6      832.66      923.05     30.96 o 
  -3   2   6     1066.18     1090.83     22.97 o 
  -2   2   6     7356.44     7371.22     67.14 o 
  -1   2   6     8546.46     8762.18     74.03 o 
   0   2   6      215.32      329.95     14.59 o 
   1   2   6      872.81      897.50     24.27 o 
   2   2   6     1389.27     1521.05     44.77 o 
   3   2   6     1053.76     1131.41     45.99 o 
   4   2   6      186.35      129.21     25.13 o 
   5   2   6     1067.39     1137.83     52.79 o 
   6   2   6      714.25      639.61     32.00 o 
   7   2   6      769.22      803.41     50.02 o 
   8   2   6       47.00       59.78     24.57 o 
   9   2   6      114.91      201.83     40.39 o 
  10   2   6     1844.46     1835.55     83.68 o 
  11   2   6      463.55      487.26     59.24 o 
  12   2   6       53.96       62.68     45.91 o 
  13   2   6       45.28      110.69     39.20 o 
 -11   3   6       94.63       67.79     55.24 o 
 -10   3   6      129.00      127.96     48.72 o 
  -9   3   6       80.26       81.10     44.07 o 
  -8   3   6      129.98      166.83     41.32 o 
  -7   3   6     1218.61     1141.56     73.21 o 
  -6   3   6      392.66      425.12     43.96 o 
  -5   3   6       13.86       30.52     30.55 o 
  -4   3   6     3680.21     3579.82     43.68 o 
  -3   3   6     6357.76     5946.56     61.25 o 
  -2   3   6     2112.09     2363.94     37.71 o 
  -1   3   6       76.28       96.53     10.99 o 
   0   3   6    17698.88    17249.86    129.60 o 
   1   3   6      707.46      595.14     19.80 o 
   2   3   6     1705.55     1766.66     29.92 o 
   3   3   6       16.28      -14.14     16.43 o 
   4   3   6     1977.48     2116.54     62.88 o 
   5   3   6     5615.14     5050.68     71.87 o 
   6   3   6     2780.38     2891.67     79.08 o 
   7   3   6      215.15      229.98     25.61 o 
   8   3   6      634.93      547.21     50.29 o 
   9   3   6     1046.19     1082.17     65.03 o 
  10   3   6      255.42      191.64     43.17 o 
  11   3   6       34.03       46.76     40.26 o 
  12   3   6      153.07      173.46     48.91 o 
  13   3   6      184.58      177.90     54.04 o 
 -10   4   6        0.02       -8.09     44.59 o 
  -9   4   6      197.11      238.62     50.63 o 
  -8   4   6      597.02      563.25     56.98 o 
  -7   4   6      599.50      472.31     49.89 o 
  -6   4   6      106.52      133.24     38.10 o 
  -5   4   6     1837.71     1913.21     77.14 o 
  -4   4   6     1801.45     1766.95     73.28 o 
  -3   4   6     1184.22     1131.08     36.83 o 
  -2   4   6      180.70      285.41     13.40 o 
  -1   4   6     1910.15     2204.78     32.72 o 
   0   4   6      637.15      831.09     23.36 o 
   1   4   6     3940.62     3552.98     43.54 o 
   2   4   6      117.17       83.47     20.51 o 
   3   4   6     2038.85     1981.96     28.53 o 
   4   4   6     5543.98     5265.65     58.84 o 
   5   4   6     1782.26     1857.36     43.27 o 
   6   4   6       43.01       95.19     21.34 o 
   7   4   6     2491.52     2587.61     85.62 o 
   8   4   6      901.39      820.33     55.92 o 
   9   4   6       67.53       64.92     36.72 o 
  10   4   6      652.92      679.66     58.78 o 
  11   4   6      632.58      660.34     61.79 o 
  12   4   6      243.94      267.09     52.78 o 
 -10   5   6       80.87       57.25     54.26 o 
  -9   5   6      523.70      564.23     66.30 o 
  -8   5   6       20.15      -13.17     37.50 o 
  -7   5   6        1.91      -35.97     35.97 o 
  -6   5   6      566.25      483.66     53.72 o 
  -5   5   6     1010.44     1157.96     75.14 o 
  -4   5   6        4.89       29.95     32.89 o 
  -3   5   6      200.13      261.55     24.43 o 
  -2   5   6     1065.34     1133.17     42.59 o 
  -1   5   6     3101.66     2729.77     28.14 o 
   0   5   6       10.61        7.53      7.78 o 
   1   5   6     1521.37     1501.81     23.55 o 
   2   5   6     4682.83     4751.64     44.95 o 
   3   5   6     2088.99     1783.91     27.74 o 
   4   5   6      111.73       98.98     16.16 o 
   5   5   6     5458.66     5010.94    107.32 o 
   6   5   6     5549.87     5383.87    116.15 o 
   7   5   6     2832.59     3105.31     91.57 o 
   8   5   6        7.42       18.85     35.59 o 
   9   5   6      970.78      974.01     64.96 o 
  10   5   6      245.21      240.22     47.00 o 
  11   5   6      314.05      271.46     49.50 o 
  12   5   6        3.45      -38.40     43.61 o 
 -10   6   6       52.57       22.48     57.26 o 
  -9   6   6       16.00       -6.11     45.82 o 
  -8   6   6      217.98      175.49     52.89 o 
  -7   6   6      443.69      479.93     56.70 o 
  -6   6   6      270.12      244.70     45.54 o 
  -5   6   6      157.91      242.66     45.28 o 
  -4   6   6      691.60      700.77     58.15 o 
  -3   6   6     3589.68     3354.82     67.36 o 
  -2   6   6     2381.59     2351.62     54.83 o 
  -1   6   6      642.43      690.51     32.82 o 
   0   6   6     2650.13     2790.05    111.65 o 
   1   6   6    10722.54    10396.74     92.18 o 
   2   6   6      377.48      467.78     20.47 o 
   3   6   6      644.77      620.08     23.71 o 
   4   6   6     2495.72     2149.37     39.45 o 
   5   6   6     4131.64     4052.32     71.61 o 
   6   6   6      250.09      374.58     42.26 o 
   7   6   6     1156.15     1160.15     64.90 o 
   8   6   6     1001.92      879.73     60.02 o 
   9   6   6     1190.16     1282.15     72.12 o 
  10   6   6        0.35       45.31     38.44 o 
  11   6   6      137.03      158.87     47.00 o 
  12   6   6      196.25      206.19     50.10 o 
  -9   7   6      132.71      174.17     58.08 o 
  -8   7   6      300.35      238.37     59.88 o 
  -7   7   6      113.33       76.21     45.32 o 
  -6   7   6      168.43      148.37     45.89 o 
  -5   7   6     1489.29     1386.76     80.58 o 
  -4   7   6     1433.39     1197.59     78.42 o 
  -3   7   6       67.51       44.98     22.27 o 
  -2   7   6      359.64      373.53     30.10 o 
  -1   7   6     5384.22     5214.09     83.58 o 
   0   7   6      541.82      498.80     30.05 o 
   1   7   6       99.21      150.12     16.17 o 
   2   7   6     2450.38     2337.02     39.81 o 
   3   7   6     5016.12     4816.73     59.14 o 
   4   7   6      361.31      353.76     22.01 o 
   5   7   6      519.64      454.93     49.27 o 
   6   7   6      740.67      706.19     38.76 o 
   7   7   6     3339.23     3649.09    102.19 o 
   8   7   6       63.30      -10.58     32.82 o 
   9   7   6       79.23       73.43     39.53 o 
  10   7   6      576.49      596.01     59.23 o 
  11   7   6      468.62      394.49     56.78 o 
  12   7   6       89.64      121.04     50.62 o 
  -8   8   6        2.68      -26.07     51.85 o 
  -7   8   6      234.21      258.66     57.21 o 
  -6   8   6      416.98      417.27     59.46 o 
  -5   8   6       29.35       -1.19     42.91 o 
  -4   8   6      251.01      233.38     50.65 o 
  -3   8   6     2890.03     2757.10     80.59 o 
  -2   8   6     2754.56     2719.29     65.43 o 
  -1   8   6      852.64      712.13     39.64 o 
   0   8   6     1771.70     1861.06     53.61 o 
   1   8   6     2345.29     2405.24     57.28 o 
   2   8   6     1726.36     1658.78     35.43 o 
   3   8   6      562.67      653.23     34.18 o 
   4   8   6      554.99      472.16     32.53 o 
   5   8   6     2291.57     2348.30     59.70 o 
   6   8   6     1435.47     1469.74     50.05 o 
   7   8   6      146.68      146.09     38.06 o 
   8   8   6      114.26      118.97     39.02 o 
   9   8   6      982.17     1030.39     67.89 o 
  10   8   6      114.38       79.39     38.04 o 
  11   8   6        4.52       -9.75     39.63 o 
  -8   9   6      293.77      291.66     68.22 o 
  -7   9   6      284.13      234.18     63.47 o 
  -6   9   6       78.14       -0.85     47.57 o 
  -5   9   6      158.77      103.48     51.78 o 
  -4   9   6      443.80      463.64     62.76 o 
  -3   9   6      318.24      283.02     47.49 o 
  -2   9   6       89.91       55.94     22.22 o 
  -1   9   6     2106.73     2316.75     61.86 o 
   0   9   6      338.70      342.42     31.38 o 
   1   9   6      871.01      816.41     40.92 o 
   2   9   6       14.34       60.77     44.16 o 
   3   9   6     1069.12     1083.12     58.55 o 
   4   9   6      694.08      628.40     48.72 o 
   5   9   6      456.21      397.23     32.68 o 
   6   9   6       74.36       60.39     23.97 o 
   7   9   6      471.19      513.72     36.63 o 
   8   9   6      939.68     1037.79     65.16 o 
   9   9   6      496.51      537.38     56.61 o 
  10   9   6      106.41       75.31     43.37 o 
  11   9   6      373.30      332.51     55.77 o 
  -7  10   6       15.42       18.86     59.75 o 
  -6  10   6      107.86       95.58     58.10 o 
  -5  10   6      156.30      132.06     56.75 o 
  -4  10   6       49.42      -11.67     49.08 o 
  -3  10   6       18.34       47.61     23.58 o 
  -2  10   6      311.61      421.21     87.32 o 
  -1  10   6      216.21      181.55     26.61 o 
   0  10   6       64.31       45.31     22.34 o 
   1  10   6       57.47      125.52     49.24 o 
   2  10   6     1134.58     1103.73     79.62 o 
   3  10   6     1669.93     1523.43     84.42 o 
   4  10   6      232.70      257.78     47.87 o 
   5  10   6      337.06      270.86     28.91 o 
   6  10   6      882.64      798.71     41.10 o 
   7  10   6     1289.44     1274.64     71.07 o 
   8  10   6      299.54      328.49     47.33 o 
   9  10   6      252.07      220.15     46.39 o 
  10  10   6      329.86      363.14     54.24 o 
  11  10   6      186.51      158.18     51.60 o 
  -6  11   6      147.01      227.64     67.24 o 
  -5  11   6        6.21       55.54     60.19 o 
  -4  11   6       49.54       51.08     26.48 o 
  -3  11   6      374.16      349.61     35.39 o 
  -2  11   6      412.16      436.76     47.83 o 
  -1  11   6       29.55       64.40     53.08 o 
   0  11   6       10.88       -3.00     47.14 o 
   1  11   6      778.86      765.90     73.04 o 
   2  11   6      786.22      855.58     72.24 o 
   3  11   6      175.19      155.20     47.58 o 
   4  11   6       94.48      127.81     44.61 o 
   5  11   6      275.62      171.58     47.25 o 
   6  11   6      314.45      295.94     32.25 o 
   7  11   6       49.11       41.41     25.94 o 
   8  11   6      249.53      263.58     33.97 o 
   9  11   6      344.45      352.56     53.55 o 
  10  11   6       11.42       -6.88     44.23 o 
  -4  12   6       70.31       77.55     28.83 o 
  -3  12   6       26.47       47.02     25.10 o 
  -2  12   6        9.97      -18.07     50.33 o 
  -1  12   6      272.72      236.41     63.02 o 
   0  12   6      304.99      440.37     66.68 o 
   1  12   6       35.52       44.95     50.21 o 
   2  12   6       73.55       55.40     48.38 o 
   3  12   6      507.78      433.71     61.18 o 
   4  12   6      441.90      467.71     61.92 o 
   5  12   6        0.52       35.88     43.62 o 
   6  12   6      161.09      107.32     43.75 o 
   7  12   6      784.79      702.05     44.72 o 
   8  12   6      166.34      207.11     34.40 o 
   9  12   6        5.69      -18.09     43.00 o 
  -3  13   6       49.18       40.78     68.60 o 
  -2  13   6      315.13      373.11     74.12 o 
  -1  13   6      247.67      251.00     67.23 o 
   0  13   6        8.13       45.07     52.95 o 
   1  13   6      436.84      570.15     73.30 o 
   2  13   6      710.11      562.22     71.59 o 
   3  13   6      212.22      276.88     57.93 o 
   4  13   6        2.53       34.85     45.49 o 
   5  13   6      239.08      238.11     54.63 o 
   6  13   6      389.15      408.75     61.58 o 
   7  13   6       42.85       79.04     46.82 o 
   8  13   6        5.02       32.08     44.57 o 
  -1  14   6       33.37       33.60     58.75 o 
   0  14   6       77.92       94.79     61.98 o 
   1  14   6       93.08      132.03     62.52 o 
   2  14   6        2.45       34.33     54.48 o 
   3  14   6       89.94       80.47     53.03 o 
   4  14   6      251.23      374.58     65.39 o 
   5  14   6       82.63      133.68     54.41 o 
   6  14   6        0.18       29.87     48.65 o 
   7  14   6      107.62      252.35     58.58 o 
  -6 -13   7        4.43      -31.82     33.22 o 
  -5 -13   7      213.44      182.65     43.48 o 
  -4 -13   7      660.83      693.65     60.80 o 
  -3 -13   7      249.79      351.47     48.11 o 
   1 -13   7      135.87      287.36     80.94 o 
   2 -13   7        1.74       29.54     71.41 o 
  -7 -12   7      106.78      102.48     39.51 o 
  -6 -12   7      453.31      456.33     54.32 o 
  -5 -12   7      619.77      739.23     59.45 o 
  -4 -12   7      227.08      320.47     45.86 o 
  -3 -12   7      260.05      293.95     41.58 o 
  -2 -12   7      500.58      591.59     51.62 o 
   0 -12   7        0.49      -42.65     61.22 o 
   1 -12   7      200.45      151.13     70.34 o 
   2 -12   7      378.25      481.78     83.93 o 
   3 -12   7      124.51       50.50     73.01 o 
   4 -12   7       27.32      -33.93     67.52 o 
  -8 -11   7      282.49      320.58     53.39 o 
  -7 -11   7      866.66      905.85     65.31 o 
  -6 -11   7      303.56      329.11     47.31 o 
  -5 -11   7        9.88       68.89     33.10 o 
  -4 -11   7     1118.56     1152.14     65.65 o 
  -3 -11   7     1144.39     1177.37     66.20 o 
  -2 -11   7      422.52      472.09     46.79 o 
  -1 -11   7      289.63      251.00     90.56 o 
   0 -11   7     1037.72     1046.77     89.81 o 
   1 -11   7      931.50     1081.02     93.05 o 
   2 -11   7      386.76      476.38     78.50 o 
   3 -11   7       32.10      -56.34     56.34 o 
   4 -11   7      318.89      453.24     77.07 o 
   5 -11   7      185.75       76.47     70.81 o 
  -9 -10   7      490.69      697.41     65.13 o 
  -8 -10   7      738.72      772.65     62.34 o 
  -7 -10   7       23.39       39.63     33.65 o 
  -6 -10   7      297.85      280.15     43.31 o 
  -5 -10   7     1174.53     1135.33     65.19 o 
  -4 -10   7     2005.38     1610.38     72.81 o 
  -3 -10   7       32.36       -4.18     26.75 o 
  -2 -10   7       56.31       67.19     47.61 o 
  -1 -10   7     1426.04     1474.24     54.37 o 
   0 -10   7      783.49      741.36     43.61 o 
   1 -10   7        9.88       12.85     24.55 o 
   2 -10   7       87.98       69.12     62.00 o 
   3 -10   7      900.60     1090.42     87.34 o 
   4 -10   7      290.21      384.37     72.71 o 
   5 -10   7        4.19      -40.03     59.60 o 
   6 -10   7      121.29       70.46     63.59 o 
 -10  -9   7      415.66      320.57     54.27 o 
  -9  -9   7      289.37      318.26     49.37 o 
  -8  -9   7       40.57       53.21     35.29 o 
  -7  -9   7      825.98      765.76     58.45 o 
  -6  -9   7      902.61      796.20     56.95 o 
  -5  -9   7      111.33      106.12     33.19 o 
  -4  -9   7       67.07       54.34     28.63 o 
  -3  -9   7     1871.88     1604.02     68.45 o 
  -2  -9   7     2184.39     1766.04     99.23 o 
  -1  -9   7      142.81      127.15     26.90 o 
   0  -9   7      156.32       96.85     25.47 o 
   1  -9   7     1656.96     1820.44     56.81 o 
   2  -9   7     1015.90     1098.74     48.00 o 
   3  -9   7      480.44      496.04     66.40 o 
   4  -9   7      171.17      166.05     57.62 o 
   5  -9   7      609.54      632.58     73.47 o 
   6  -9   7      251.99      129.47     64.61 o 
   7  -9   7      121.29      164.93     65.39 o 
 -10  -8   7      174.22      149.14     44.74 o 
  -9  -8   7       97.28       28.35     35.39 o 
  -8  -8   7     1261.16     1143.00     68.98 o 
  -7  -8   7     1169.31     1226.46     67.98 o 
  -6  -8   7       81.74      130.61     32.99 o 
  -5  -8   7      138.32      169.50     33.60 o 
  -4  -8   7     1764.24     1666.81     70.21 o 
  -3  -8   7     4036.47     3750.96     73.51 o 
  -2  -8   7      778.70      777.90     39.49 o 
  -1  -8   7      280.09      234.61     29.90 o 
   0  -8   7      820.25      832.69     42.00 o 
   1  -8   7      616.98      584.37     45.46 o 
   2  -8   7      307.83      369.52     36.82 o 
   3  -8   7      380.83      389.53     34.02 o 
   4  -8   7     1871.30     1614.65     90.67 o 
   5  -8   7      106.68      118.02     52.43 o 
   6  -8   7        5.61      -31.75     48.12 o 
   7  -8   7       58.22       83.27     55.32 o 
   8  -8   7      201.14      303.99     69.45 o 
 -11  -7   7        5.66       53.52     43.87 o 
 -10  -7   7      136.04      138.63     42.73 o 
  -9  -7   7      729.84      764.28     61.29 o 
  -8  -7   7     1428.36     1395.24     69.77 o 
  -7  -7   7       34.09       47.28     31.08 o 
  -6  -7   7      466.00      523.35     46.66 o 
  -5  -7   7      350.95      327.38     39.88 o 
  -4  -7   7     2310.85     2305.84     80.15 o 
  -3  -7   7      197.42      149.62     23.27 o 
  -2  -7   7     1951.06     2076.44    184.51 o 
  -1  -7   7     1289.65     1161.18     71.85 o 
   0  -7   7      372.48      383.63     31.91 o 
   1  -7   7      132.46      144.09     37.89 o 
   2  -7   7      776.43      758.13     40.55 o 
   3  -7   7     3282.22     3274.66    111.72 o 
   4  -7   7       19.10        8.29     26.08 o 
   5  -7   7      218.25      214.40     50.40 o 
   6  -7   7      785.62      819.49     73.19 o 
   7  -7   7      461.16      368.35     63.64 o 
   8  -7   7      109.69       79.40     56.51 o 
   9  -7   7       94.35       49.78     65.10 o 
 -11  -6   7      276.06      285.16     52.63 o 
 -10  -6   7      405.22      378.68     49.91 o 
  -9  -6   7       27.62      -17.51     30.43 o 
  -8  -6   7      233.42      204.55     39.11 o 
  -7  -6   7     2693.16     2635.66     88.77 o 
  -6  -6   7      714.39      663.31     50.57 o 
  -5  -6   7      781.06      638.36     50.13 o 
  -4  -6   7     2216.70     2289.46     77.41 o 
  -3  -6   7     4750.85     4690.07     73.67 o 
  -2  -6   7    10006.83     8958.77    111.38 o 
  -1  -6   7      271.61      308.05     27.23 o 
   0  -6   7      936.20      962.64     42.36 o 
   1  -6   7     3546.14     3710.36     70.90 o 
   2  -6   7     5323.75     5245.42     84.42 o 
   3  -6   7      666.97      690.93     40.29 o 
   4  -6   7     2386.57     2367.64     62.19 o 
   5  -6   7      353.44      355.00     32.32 o 
   6  -6   7     1992.13     2085.54     96.18 o 
   7  -6   7       17.52       67.01     49.02 o 
   8  -6   7      143.41       46.89     50.98 o 
   9  -6   7      239.62      262.42     63.15 o 
  10  -6   7       75.35       89.96     62.55 o 
 -11  -5   7      247.11      321.16     51.62 o 
 -10  -5   7        7.46       29.24     36.89 o 
  -9  -5   7      273.04      178.85     40.33 o 
  -8  -5   7     2736.11     2604.45     89.42 o 
  -7  -5   7     1481.64     1358.40     64.33 o 
  -6  -5   7        0.32      -25.14     25.14 o 
  -5  -5   7      330.11      320.80     37.45 o 
  -4  -5   7     5377.80     5211.18     74.23 o 
  -3  -5   7     2254.10     2139.26     38.30 o 
  -2  -5   7       35.95       62.42     15.60 o 
  -1  -5   7     4120.89     3915.88    181.40 o 
   0  -5   7     5516.15     5236.47    119.12 o 
   1  -5   7      166.26       99.92     21.73 o 
   2  -5   7       85.78      106.28     23.44 o 
   3  -5   7     2018.92     1915.40     51.81 o 
   4  -5   7     3142.02     3010.13    106.14 o 
   5  -5   7       28.77       31.90     26.82 o 
   6  -5   7       75.98      108.43     28.24 o 
   7  -5   7      698.32      729.86     48.78 o 
   8  -5   7      631.91      542.95     65.69 o 
   9  -5   7       26.69       -3.49     47.43 o 
  10  -5   7      112.21      130.51     59.28 o 
 -11  -4   7       25.32      -34.80     36.77 o 
 -10  -4   7      417.19      483.55     51.06 o 
  -9  -4   7      291.65      320.29     43.74 o 
  -8  -4   7      348.41      354.22     41.72 o 
  -7  -4   7      185.86      158.86     33.81 o 
  -6  -4   7     4037.45     3855.22     64.99 o 
  -5  -4   7      260.36      285.59     49.19 o 
  -4  -4   7       11.56       23.45     22.75 o 
  -3  -4   7     1800.55     1719.33     31.11 o 
  -2  -4   7     7829.51     7511.30     70.73 o 
  -1  -4   7      887.29      819.87     29.70 o 
   0  -4   7       35.75       21.24     16.19 o 
   1  -4   7     3485.33     3524.38    129.46 o 
   2  -4   7     6681.24     6705.49     95.93 o 
   3  -4   7     1920.26     1820.89     58.82 o 
   4  -4   7       32.11       45.29     39.80 o 
   5  -4   7     5873.48     5639.85     92.61 o 
   6  -4   7     2678.59     2639.89    104.58 o 
   7  -4   7     1046.41     1141.55    102.31 o 
   8  -4   7        9.43       43.00     37.33 o 
   9  -4   7      330.34      385.03     60.01 o 
  10  -4   7      258.51      232.27     57.78 o 
  11  -4   7       41.38      -27.55     53.57 o 
 -10  -3   7      200.15      178.78     38.42 o 
  -9  -3   7       13.99        8.01     29.43 o 
  -8  -3   7     2146.15     2083.06     76.22 o 
  -7  -3   7     4264.89     4127.72     69.81 o 
  -6  -3   7     1306.45     1358.72     63.75 o 
  -5  -3   7     1081.74     1018.86     34.41 o 
  -4  -3   7     2975.87     2981.73     53.59 o 
  -3  -3   7     4293.09     4336.59     63.40 o 
  -2  -3   7     1463.73     1544.23     38.38 o 
  -1  -3   7     1992.39     1982.33     41.83 o 
   0  -3   7     8661.92     8356.39     94.03 o 
   1  -3   7     1590.72     1455.17     36.88 o 
   2  -3   7      670.07      710.36     31.02 o 
   3  -3   7       36.13       58.64     18.16 o 
   4  -3   7     2631.90     2862.07     91.26 o 
   5  -3   7      233.88      255.81     29.12 o 
   6  -3   7       49.66       76.16     55.00 o 
   7  -3   7      784.97      839.19     43.43 o 
   8  -3   7      761.33      844.90     46.52 o 
   9  -3   7      101.71       53.52     22.31 o 
  10  -3   7        4.53       44.11     44.27 o 
  11  -3   7      221.13      226.19     56.16 o 
  -9  -2   7      302.76      305.79     27.24 o 
  -8  -2   7     2373.20     2471.88     97.14 o 
  -7  -2   7       18.04       41.18     27.93 o 
  -6  -2   7     2511.04     2579.51     52.18 o 
  -5  -2   7      900.48      930.02     50.65 o 
  -4  -2   7      896.33      976.75     31.50 o 
  -3  -2   7     1253.36     1198.81     33.75 o 
  -2  -2   7     1572.05     1545.28     56.69 o 
  -1  -2   7     6576.14     6554.27     80.90 o 
   0  -2   7     2905.87     2966.60     52.02 o 
   1  -2   7     2217.62     2232.90     40.59 o 
   2  -2   7     3649.27     3436.45     54.42 o 
   3  -2   7     9085.32     9852.44    112.83 o 
   4  -2   7      151.12      133.02     20.87 o 
   5  -2   7      533.08      511.33     31.39 o 
   6  -2   7     3507.50     3354.76     96.36 o 
   7  -2   7     1263.82     1134.41     47.16 o 
   8  -2   7      629.99      607.05     39.72 o 
   9  -2   7       48.22      112.01     51.51 o 
  10  -2   7      376.96      371.02     29.96 o 
  11  -2   7      436.73      405.89     62.54 o 
  12  -2   7       22.06       13.15     48.25 o 
 -10  -1   7      542.71      608.09     49.40 o 
  -9  -1   7       36.98       72.65     27.94 o 
  -8  -1   7      157.56      137.94     21.56 o 
  -7  -1   7     1689.02     1575.29     44.49 o 
  -6  -1   7     1759.77     1703.62     35.59 o 
  -5  -1   7       98.42       84.42     13.22 o 
  -4  -1   7     2211.91     2253.56     34.03 o 
  -3  -1   7     3625.77     3263.51     37.98 o 
  -2  -1   7    11513.66    11952.15    121.39 o 
  -1  -1   7     1811.41     1654.89     37.14 o 
   0  -1   7     3662.75     3699.09     80.26 o 
   1  -1   7    10042.35    10256.24    135.88 o 
   2  -1   7    13938.32    12847.63    129.86 o 
   3  -1   7     8415.49     8021.91     95.11 o 
   4  -1   7      922.24     1036.57     97.06 o 
   5  -1   7     2180.68     2260.66     99.92 o 
   6  -1   7     2519.51     2416.58     59.44 o 
   7  -1   7      380.50      328.16     38.43 o 
   8  -1   7      269.38      309.60     38.41 o 
   9  -1   7      436.08      492.58     35.99 o 
  10  -1   7      422.13      395.78     29.81 o 
  11  -1   7       43.53       50.11     29.57 o 
  12  -1   7       37.06        7.10     46.82 o 
 -11   0   7      239.08      224.89     38.26 o 
 -10   0   7       58.17       88.51     29.14 o 
  -9   0   7      139.14      178.98     32.72 o 
  -8   0   7     1528.11     1417.29     62.50 o 
  -7   0   7     2503.17     2375.17     43.86 o 
  -6   0   7      588.76      608.14     25.66 o 
  -5   0   7       29.57       44.80     19.04 o 
  -4   0   7     2947.31     2989.06     39.95 o 
  -3   0   7     6379.90     6201.84     59.21 o 
  -2   0   7     1001.18      963.46     51.19 o 
  -1   0   7     3159.43     3667.58     76.64 o 
   0   0   7    10508.37    11531.14    119.19 o 
   1   0   7     5119.76     5318.41    128.49 o 
   2   0   7      546.45      538.14     40.15 o 
   3   0   7      317.46      395.35     34.98 o 
   4   0   7     8520.35     7926.68    141.30 o 
   5   0   7     3750.24     3771.60     95.22 o 
   6   0   7        0.82       70.94     34.05 o 
   7   0   7      936.76      936.62     62.81 o 
   8   0   7     2276.59     2131.21     59.22 o 
   9   0   7      340.19      321.98     26.82 o 
  10   0   7      104.50      197.12     32.19 o 
  11   0   7      255.80      286.23     36.05 o 
  12   0   7      469.68      400.42     43.20 o 
 -11   1   7        6.74       34.80     28.30 o 
 -10   1   7      132.30      107.87     31.34 o 
  -9   1   7      251.16      253.50     36.78 o 
  -8   1   7      494.73      534.04     91.85 o 
  -7   1   7       67.68       66.69     20.34 o 
  -6   1   7     1675.98     1685.10     35.47 o 
  -5   1   7     2147.82     2015.03     36.21 o 
  -4   1   7     1479.37     1497.48     29.42 o 
  -3   1   7     1083.87     1040.55     23.42 o 
  -2   1   7     6029.46     5927.37     56.80 o 
  -1   1   7     7350.25     7384.20    119.00 o 
   0   1   7     1789.72     1803.91     77.83 o 
   1   1   7      826.65      859.87     29.96 o 
   2   1   7    10326.77     9572.46    106.65 o 
   4   1   7      149.48      162.49     29.84 o 
   5   1   7     1222.95     1398.35     61.94 o 
   6   1   7     4308.25     4146.06    103.64 o 
   7   1   7     1658.28     1572.48     49.63 o 
   8   1   7      128.88      184.85     28.53 o 
   9   1   7      256.06      256.03     30.32 o 
  10   1   7      748.98      757.23     62.66 o 
  11   1   7      332.07      374.70     76.51 o 
  12   1   7       24.08       40.63     31.53 o 
 -11   2   7      186.00      175.04     36.26 o 
 -10   2   7      293.83      287.19     39.59 o 
  -9   2   7       97.15      119.43     31.11 o 
  -8   2   7      699.82      690.97     60.75 o 
  -7   2   7     2774.81     2797.62     63.72 o 
  -6   2   7     3506.95     3565.51    119.54 o 
  -5   2   7      453.09      468.79     20.79 o 
  -4   2   7      635.72      657.00     22.80 o 
  -3   2   7     2929.56     2762.29     43.96 o 
  -2   2   7     6486.73     6314.93     60.98 o 
  -1   2   7        5.10       48.77     10.08 o 
   0   2   7     4295.85     4500.11     48.23 o 
   1   2   7     8912.70     8687.00    115.09 o 
   2   2   7     4892.89     5057.42     69.64 o 
   3   2   7      348.65      344.88     33.05 o 
   4   2   7     2652.61     2491.02     72.23 o 
   5   2   7     2501.53     2282.00     72.46 o 
   6   2   7      165.66      152.01     24.13 o 
   7   2   7       49.62       38.78     23.04 o 
   8   2   7     1956.03     2005.17     55.49 o 
   9   2   7     1601.63     1546.02     75.41 o 
  10   2   7        2.32       29.41     38.24 o 
  11   2   7       21.97       80.61     41.89 o 
  12   2   7      398.52      397.98     58.67 o 
 -11   3   7       67.60       91.09     34.14 o 
 -10   3   7       38.76       41.57     26.91 o 
  -9   3   7      271.39      261.95     51.03 o 
  -8   3   7      518.92      523.53     34.91 o 
  -7   3   7      774.72      731.17     51.16 o 
  -6   3   7      528.01      583.00     33.68 o 
  -5   3   7     2384.77     2299.63     54.73 o 
  -4   3   7     1993.46     1894.26     63.07 o 
  -3   3   7     1019.25     1051.06     33.37 o 
  -2   3   7     2371.94     1904.61     35.32 o 
  -1   3   7    16630.56    16498.83    127.24 o 
   0   3   7     3395.51     2946.66     56.50 o 
   1   3   7     2563.53     2893.49     67.31 o 
   2   3   7     8000.34     7526.15     72.25 o 
   3   3   7     3575.59     3644.54     78.50 o 
   4   3   7     1167.55     1225.60     50.25 o 
   5   3   7      329.95      410.76     25.79 o 
   6   3   7     2219.07     2024.17     53.37 o 
   7   3   7     2182.97     2138.07     55.51 o 
   8   3   7     1521.57     1396.68     49.01 o 
   9   3   7      129.18      216.35     43.13 o 
  10   3   7      911.82      853.41     65.90 o 
  11   3   7      192.51      271.85     50.73 o 
  12   3   7      323.24      269.10     53.64 o 
  -9   4   7      373.45      367.51     56.29 o 
  -8   4   7       19.53      -12.35     38.42 o 
  -7   4   7      291.17      344.42     48.37 o 
  -6   4   7     1795.76     1721.09     52.59 o 
  -5   4   7     1135.27      974.53     41.16 o 
  -4   4   7      547.24      587.84     46.24 o 
  -3   4   7      658.66      606.58     31.16 o 
  -2   4   7     8848.88     8638.19     77.78 o 
  -1   4   7     3014.81     2897.51     39.95 o 
   0   4   7      629.53      500.72     21.32 o 
   1   4   7     1031.33     1154.19     27.68 o 
   2   4   7     5829.09     6335.04     65.53 o 
   3   4   7     4601.42     4559.32     54.79 o 
   4   4   7       30.23       88.97     24.90 o 
   5   4   7     1517.84     1392.02     41.03 o 
   6   4   7     3067.75     2864.50    113.90 o 
   7   4   7     1425.52     1236.84     44.18 o 
   8   4   7      429.59      462.75     48.88 o 
   9   4   7      265.90      317.07     44.94 o 
  10   4   7      308.21      296.87     49.24 o 
  11   4   7       40.81      -24.04     37.19 o 
  12   4   7       75.07      126.67     48.68 o 
  -9   5   7        1.17      -39.83     39.83 o 
  -8   5   7      130.33       85.49     45.45 o 
  -7   5   7      818.41      762.86     64.21 o 
  -6   5   7       61.17       73.19     35.91 o 
  -5   5   7      135.25      140.49     24.31 o 
  -4   5   7      134.79      162.31     24.68 o 
  -3   5   7     1103.29     1131.09     42.98 o 
  -2   5   7        4.51       -6.96     16.32 o 
  -1   5   7      192.85      138.41     13.75 o 
   0   5   7     5406.20     5341.46    179.45 o 
   1   5   7      405.87      383.53     18.92 o 
   2   5   7       30.38       32.12     10.31 o 
   3   5   7       13.19       49.05     11.19 o 
   4   5   7     2872.62     2973.57     39.20 o 
   5   5   7     1680.40     1543.90     41.96 o 
   6   5   7       56.67       55.03     32.57 o 
   7   5   7      593.58      504.53     49.29 o 
   8   5   7     2525.01     2393.13     87.18 o 
   9   5   7      828.91      812.80     61.65 o 
  10   5   7        9.13       21.06     36.55 o 
  11   5   7      137.50      119.07     45.10 o 
  12   5   7      370.96      339.68     55.69 o 
  -9   6   7       48.26      -25.88     44.77 o 
  -8   6   7       62.15       -8.96     41.31 o 
  -7   6   7       42.50      -27.95     36.06 o 
  -6   6   7      508.63      404.26     51.31 o 
  -5   6   7      934.28      891.25     42.11 o 
  -4   6   7       12.16       24.67     21.24 o 
  -3   6   7      527.49      567.33     34.32 o 
  -2   6   7      581.97      711.23     58.71 o 
  -1   6   7     3458.33     3431.57     65.58 o 
   0   6   7      815.97      906.97     24.63 o 
   1   6   7        7.32       -4.08      9.50 o 
   2   6   7     5145.05     5073.54     49.45 o 
   3   6   7     4419.63     4384.20     55.29 o 
   4   6   7     1631.91     1414.20     34.84 o 
   5   6   7      121.25      142.81     25.50 o 
   6   6   7     1768.69     1766.58     72.30 o 
   7   6   7      105.88       92.66     38.66 o 
   8   6   7      307.35      307.36     42.89 o 
   9   6   7        0.88       53.78     38.27 o 
  10   6   7      503.05      400.55     52.81 o 
  11   6   7      302.32      401.34     55.36 o 
  12   6   7       24.31      -40.16     40.16 o 
  -9   7   7       44.42       55.05     57.57 o 
  -8   7   7        0.25      -47.33     47.33 o 
  -7   7   7      178.89      171.27     54.26 o 
  -6   7   7      430.49      360.40     54.24 o 
  -5   7   7      329.97      360.11     33.35 o 
  -4   7   7      356.92      413.62     31.92 o 
  -3   7   7      144.43      197.87     27.17 o 
  -2   7   7     6075.45     5835.67     94.47 o 
  -1   7   7      288.82      250.72     36.06 o 
   0   7   7       15.49        4.17     19.77 o 
   1   7   7      809.57      839.28     29.02 o 
   2   7   7      910.52      850.79     30.20 o 
   3   7   7      213.49      201.92     19.56 o 
   4   7   7      871.47      706.07     29.70 o 
   5   7   7     1314.35     1247.61     44.88 o 
   6   7   7      869.86      788.72     42.14 o 
   7   7   7      593.68      549.30     50.91 o 
   8   7   7      128.10      113.38     40.86 o 
   9   7   7     2141.66     2071.60     89.53 o 
  10   7   7       25.41      -38.01     38.01 o 
  11   7   7        1.68       22.30     41.38 o 
  12   7   7      202.07      173.93     52.37 o 
  -8   8   7       71.38       67.08     54.10 o 
  -7   8   7      227.09      180.59     53.34 o 
  -6   8   7       68.32      105.91     48.41 o 
  -5   8   7      291.56      402.13     35.16 o 
  -4   8   7      611.05      635.88     38.87 o 
  -3   8   7      195.91      191.45     59.69 o 
  -2   8   7        1.02       -8.53     21.10 o 
  -1   8   7     5412.19     5623.33     93.67 o 
   0   8   7     1193.13     1123.33     47.10 o 
   1   8   7      685.12      751.37     38.80 o 
   2   8   7      733.61      735.38     40.77 o 
   3   8   7     4272.96     4272.85     74.29 o 
   4   8   7     2312.07     2211.92     56.02 o 
   5   8   7     1369.36     1479.90     50.94 o 
   6   8   7       76.91       32.52     24.41 o 
   7   8   7     1170.70     1121.84     64.05 o 
   8   8   7     1445.27     1535.54     76.12 o 
   9   8   7      550.96      545.02     58.27 o 
  10   8   7      122.92      137.93     45.82 o 
  11   8   7      351.69      309.92     57.37 o 
  -7   9   7       21.60       61.61     27.16 o 
  -6   9   7      420.28      475.40     40.38 o 
  -5   9   7      760.68      844.09     81.85 o 
  -4   9   7       91.95      127.67     32.89 o 
  -3   9   7      584.19      637.50     39.83 o 
  -2   9   7     1256.96     1267.43     52.81 o 
  -1   9   7     2345.11     2597.60     65.84 o 
   0   9   7      726.21      697.60     39.95 o 
   1   9   7      485.12      577.53     35.37 o 
   2   9   7     1205.71     1139.60     78.37 o 
   3   9   7     1781.16     1825.87     88.02 o 
   4   9   7       83.34      158.67     25.78 o 
   5   9   7      832.10      764.62     53.41 o 
   6   9   7      677.75      735.54     40.77 o 
   7   9   7     1668.54     1832.55     58.41 o 
   8   9   7        1.78       35.26     37.35 o 
   9   9   7      179.91      124.65     43.44 o 
  10   9   7      204.12      197.08     48.99 o 
  11   9   7      134.74      161.62     52.48 o 
  -6  10   7      237.83      202.22     38.61 o 
  -5  10   7        0.14      -19.66     37.12 o 
  -4  10   7      116.85      129.57     66.65 o 
  -3  10   7      408.04      390.75     45.14 o 
  -2  10   7       43.50       74.32     25.26 o 
  -1  10   7        3.88       11.26     24.61 o 
   0  10   7      105.03      137.77     36.37 o 
   1  10   7     1155.35     1155.95     82.35 o 
   2  10   7       98.12       56.36     41.09 o 
   3  10   7      179.58      227.01     47.02 o 
   4  10   7      589.67      629.85     59.64 o 
   5  10   7     1212.93     1309.39     49.60 o 
   6  10   7      155.28      181.41     28.91 o 
   7  10   7      191.57      207.12     30.85 o 
   8  10   7      528.54      631.83     56.70 o 
   9  10   7      708.13      717.32     63.46 o 
  10  10   7        5.08       -7.12     42.18 o 
  11  10   7       54.79      184.21     53.91 o 
  -5  11   7      436.31      524.04     44.18 o 
  -4  11   7       72.86       72.32     27.53 o 
  -3  11   7        7.67       19.73     28.06 o 
  -2  11   7       43.63       59.97     26.16 o 
  -1  11   7      780.05     1000.52     83.53 o 
   0  11   7      371.36      397.43     62.66 o 
   1  11   7       84.86       33.90     46.00 o 
   2  11   7      107.48      158.38     50.21 o 
   3  11   7     1371.83     1476.22     89.31 o 
   4  11   7      231.75      162.93     46.54 o 
   5  11   7      277.61      261.15     51.49 o 
   6  11   7      345.61      294.65     64.96 o 
   7  11   7      509.97      523.39     82.90 o 
   8  11   7      205.21      251.44     33.70 o 
   9  11   7        3.03      -29.55     39.65 o 
  10  11   7       75.16       59.73     46.21 o 
  -4  12   7        4.56        4.40     25.29 o 
  -3  12   7       13.66       17.34     26.44 o 
  -2  12   7      265.42      224.93     67.34 o 
  -1  12   7      249.77      308.36     65.43 o 
   0  12   7        3.33      -24.33     47.08 o 
   1  12   7      225.08      269.12     59.87 o 
   2  12   7      262.33      245.31     55.94 o 
   3  12   7      105.28       63.20     45.31 o 
   4  12   7       24.67       45.61     43.96 o 
   5  12   7      305.93      367.01     57.80 o 
   6  12   7      287.70      191.88     49.35 o 
   7  12   7        6.25      -37.48     37.48 o 
   8  12   7       35.24        1.67     34.26 o 
   9  12   7      258.39      199.33     53.36 o 
  -3  13   7       45.54       -2.60     61.25 o 
  -2  13   7        6.01       68.48     64.73 o 
  -1  13   7       97.08      170.32     62.96 o 
   0  13   7      263.83      284.03     64.96 o 
   1  13   7      160.30      177.08     58.27 o 
   2  13   7        5.05       40.14     49.90 o 
   3  13   7      342.50      403.29     63.81 o 
   4  13   7      371.35      274.95     57.69 o 
   5  13   7      166.04      160.17     51.43 o 
   6  13   7        0.54        7.82     41.28 o 
   7  13   7      166.84      137.52     49.76 o 
   8  13   7      269.17      304.29     58.56 o 
   0  14   7       88.51      221.40     68.10 o 
   1  14   7        9.22       22.91     56.14 o 
   2  14   7       50.63       71.76     56.79 o 
   3  14   7      323.75      363.93     67.02 o 
   4  14   7       61.44      135.91     56.29 o 
   5  14   7       18.34       -6.10     45.18 o 
   6  14   7       51.02       92.81     51.08 o 
  -5 -13   8      301.36      224.02     45.68 o 
  -4 -13   8        2.08       37.25     35.41 o 
  -3 -13   8      175.76      139.66     39.74 o 
  -6 -12   8      281.18      306.61     48.52 o 
  -5 -12   8        5.22        8.89     34.39 o 
  -4 -12   8      444.71      406.91     49.79 o 
  -3 -12   8      457.95      578.44     54.43 o 
  -2 -12   8      152.38      105.45     34.23 o 
   3 -12   8       23.81       79.94     67.99 o 
  -8 -11   8      293.53      311.42     51.10 o 
  -7 -11   8        4.30      -31.74     31.74 o 
  -6 -11   8      246.75      297.96     45.92 o 
  -5 -11   8     1124.25     1164.36     69.52 o 
  -4 -11   8      204.14      289.75     43.45 o 
  -3 -11   8       39.34       63.60     31.96 o 
  -2 -11   8      492.38      530.63     49.65 o 
  -1 -11   8     1040.35     1224.12     65.27 o 
   0 -11   8      230.72      179.68     35.63 o 
   2 -11   8      180.21      149.64     67.46 o 
   3 -11   8      605.86      759.60     88.04 o 
   4 -11   8      282.15      207.20     75.79 o 
   5 -11   8        2.45      -70.56     70.56 o 
  -8 -10   8       33.89       38.52     33.00 o 
  -7 -10   8      958.27     1139.29     70.41 o 
  -6 -10   8      921.45     1155.57     68.44 o 
  -5 -10   8      347.17      442.69     48.89 o 
  -4 -10   8       37.99       44.15     30.61 o 
  -3 -10   8      748.38      771.77     55.18 o 
  -2 -10   8     2702.67     2611.84     90.17 o 
  -1 -10   8      548.10      515.30     47.59 o 
   0 -10   8       43.91       28.01     30.77 o 
   1 -10   8      925.52      982.11     86.68 o 
   2 -10   8     1273.30     1256.76    100.66 o 
   3 -10   8      444.71      625.35     75.46 o 
   4 -10   8       56.88       59.27     56.28 o 
   5 -10   8      309.89      259.00     68.64 o 
   6 -10   8      146.37       77.31     65.29 o 
  -9  -9   8       50.03      -20.19     33.35 o 
  -8  -9   8      777.13      955.53     67.15 o 
  -7  -9   8      409.82      443.48     50.13 o 
  -6  -9   8       25.12       36.84     31.56 o 
  -5  -9   8      206.68      253.04     41.25 o 
  -4  -9   8     1249.08     1231.60     64.74 o 
  -3  -9   8      592.07      591.88     49.61 o 
  -2  -9   8      177.76      114.65     32.87 o 
  -1  -9   8      904.03      847.75     54.41 o 
   0  -9   8      922.34      768.15     53.06 o 
   1  -9   8       86.79      129.80     40.63 o 
   2  -9   8        3.72       19.32     31.82 o 
   3  -9   8     1728.58     1698.12    102.88 o 
   4  -9   8     1070.41     1085.51     87.94 o 
   5  -9   8      116.44       93.91     56.98 o 
   6  -9   8       19.82      -54.25     54.25 o 
   7  -9   8      406.85      354.60     74.69 o 
 -10  -8   8      169.70      221.47     51.61 o 
  -9  -8   8      401.06      352.56     50.45 o 
  -8  -8   8      367.34      378.32     47.91 o 
  -7  -8   8      340.52      263.03     42.30 o 
  -6  -8   8      922.22      923.00     60.11 o 
  -5  -8   8     1987.55     1901.03     77.58 o 
  -4  -8   8      849.88      756.27     52.97 o 
  -3  -8   8     1625.03     1731.70     72.86 o 
  -2  -8   8     4247.60     4127.02    108.81 o 
  -1  -8   8     4363.77     4384.46    111.22 o 
   0  -8   8       95.33       46.08     36.76 o 
   1  -8   8     1955.49     1949.16     92.95 o 
   2  -8   8     1971.42     2043.06     61.30 o 
   3  -8   8     1718.83     1831.07     59.70 o 
   4  -8   8        6.59      -44.03     44.03 o 
   5  -8   8      176.67      134.88     54.89 o 
   6  -8   8      415.82      447.75     68.00 o 
   7  -8   8      229.04      138.25     60.12 o 
   8  -8   8        0.82       52.48     66.04 o 
 -10  -7   8      530.99      563.52     60.54 o 
  -9  -7   8        6.66      -10.60     32.00 o 
  -8  -7   8      664.62      657.98     55.33 o 
  -7  -7   8     1472.13     1433.09     72.42 o 
  -6  -7   8     2576.46     2665.68     91.66 o 
  -5  -7   8       22.93       18.63     27.28 o 
  -4  -7   8     1161.45     1111.12     61.85 o 
  -3  -7   8     3302.82     3019.41     89.96 o 
  -2  -7   8     2276.96     2343.47     81.15 o 
  -1  -7   8        3.31       38.88     30.63 o 
   0  -7   8      292.12      232.40     30.98 o 
   1  -7   8      984.35     1074.19     49.35 o 
   2  -7   8      980.51      863.02     55.22 o 
   3  -7   8      428.07      488.08     36.02 o 
   4  -7   8       22.31        1.45     40.62 o 
   5  -7   8     1067.51     1127.02     50.80 o 
   6  -7   8       82.94       96.52     55.09 o 
   7  -7   8       43.43       50.22     53.17 o 
   8  -7   8      281.22      284.84     63.99 o 
   9  -7   8      121.35       68.40     62.31 o 
 -11  -6   8      189.72       82.49     44.54 o 
 -10  -6   8       23.24        3.32     35.19 o 
  -9  -6   8      279.95      333.40     46.70 o 
  -8  -6   8     1922.58     1978.37     82.18 o 
  -7  -6   8       23.68       67.46     29.78 o 
  -6  -6   8      228.85      245.02     38.60 o 
  -5  -6   8     5284.57     4910.43    119.51 o 
  -4  -6   8      757.51      841.07     56.14 o 
  -3  -6   8      160.46       95.43     31.35 o 
  -2  -6   8      782.65      900.52     52.47 o 
  -1  -6   8     3588.73     3624.42     95.98 o 
   0  -6   8     2067.96     1981.39     54.13 o 
   1  -6   8       79.12       65.47     24.94 o 
   2  -6   8      371.05      282.19     32.41 o 
   3  -6   8     2226.33     2401.81     61.33 o 
   4  -6   8      446.34      471.76     68.65 o 
   5  -6   8      833.64      950.72     47.89 o 
   6  -6   8      214.43      250.17     34.07 o 
   7  -6   8      764.87      952.50     77.64 o 
   8  -6   8      324.54      234.42     58.77 o 
   9  -6   8       32.22        2.83     53.04 o 
 -11  -5   8      165.44      134.05     45.19 o 
 -10  -5   8      593.61      458.43     55.37 o 
  -9  -5   8      417.78      431.47     48.31 o 
  -8  -5   8      203.41      262.46     39.84 o 
  -7  -5   8     1169.34     1055.29     60.03 o 
  -6  -5   8     1261.36     1313.28     64.00 o 
  -5  -5   8     1113.57     1057.49     55.54 o 
  -4  -5   8        0.63       26.12     18.13 o 
  -3  -5   8      571.97      626.98     30.20 o 
  -2  -5   8     4051.51     3963.23     98.10 o 
  -1  -5   8     6083.30     5712.16    120.71 o 
   0  -5   8     1060.58     1045.80     40.07 o 
   1  -5   8      219.27      273.60     27.26 o 
   2  -5   8     1322.31     1361.84     67.70 o 
   3  -5   8     1966.32     1856.92     54.36 o 
   4  -5   8        5.34       15.10     25.75 o 
   5  -5   8      289.94      306.34     32.96 o 
   6  -5   8     2085.55     2114.99     63.73 o 
   7  -5   8      631.17      757.94    136.33 o 
   8  -5   8       16.66      -40.46     44.15 o 
   9  -5   8       82.54       15.49     48.81 o 
  10  -5   8      175.58       84.62     60.30 o 
 -11  -4   8      383.56      429.54     54.62 o 
 -10  -4   8      364.12      378.01     49.46 o 
  -9  -4   8        5.94      -21.78     28.69 o 
  -8  -4   8      610.02      655.75     51.49 o 
  -7  -4   8     1386.41     1431.30     65.30 o 
  -6  -4   8      435.99      517.96     44.84 o 
  -5  -4   8      168.65      153.14     32.63 o 
  -4  -4   8     1890.76     1948.14     47.12 o 
  -3  -4   8     2334.79     2114.39     47.94 o 
  -2  -4   8      959.18      973.08     34.39 o 
  -1  -4   8      311.70      422.64     37.87 o 
   0  -4   8     3558.21     3568.27     61.27 o 
   1  -4   8      708.14      697.12     40.98 o 
   2  -4   8     1024.50      995.84     39.43 o 
   3  -4   8      534.31      702.24     38.59 o 
   4  -4   8     5008.79     5381.51     87.54 o 
   5  -4   8     1072.18     1133.33    108.60 o 
   6  -4   8      103.12      141.62     30.09 o 
   7  -4   8     1351.28     1390.05     54.36 o 
   8  -4   8     1372.31     1373.68     85.10 o 
   9  -4   8      128.30       98.50     48.53 o 
  10  -4   8        0.21      -26.56     49.76 o 
 -10  -3   8      161.43      162.34     40.72 o 
  -9  -3   8      477.64      525.78     51.49 o 
  -8  -3   8     1253.19     1281.81     62.98 o 
  -7  -3   8       76.87       60.94     18.68 o 
  -6  -3   8     1422.01     1284.91     62.77 o 
  -5  -3   8     1887.42     1663.75     44.29 o 
  -4  -3   8     3813.58     3888.72     64.11 o 
  -3  -3   8        7.36       26.66     15.71 o 
  -2  -3   8     4578.09     4280.85     66.25 o 
  -1  -3   8     5518.10     5269.26    145.72 o 
   0  -3   8     2316.31     2100.50     48.99 o 
   1  -3   8        0.68        4.81     15.27 o 
   2  -3   8     4927.28     5019.08     74.10 o 
   3  -3   8     3608.42     3574.28     65.03 o 
   4  -3   8     1546.94     1583.09     48.75 o 
   5  -3   8      190.78      195.63     35.93 o 
   6  -3   8     2076.01     2046.53     64.49 o 
   7  -3   8     1602.50     1685.68    102.77 o 
   8  -3   8      354.00      378.34     37.20 o 
   9  -3   8       58.05       44.87     22.73 o 
  10  -3   8      175.91       79.65     48.26 o 
  11  -3   8       25.27      -22.97     47.27 o 
  -9  -2   8      594.39      612.85     51.26 o 
  -8  -2   8      145.02      142.12     23.49 o 
  -7  -2   8     1259.69     1143.91     40.34 o 
  -6  -2   8     4866.07     5044.49     81.30 o 
  -5  -2   8      134.07      148.09     19.85 o 
  -4  -2   8      890.88      848.02     32.85 o 
  -3  -2   8     5356.95     5355.16     74.68 o 
  -2  -2   8    10260.40    10713.13    117.54 o 
  -1  -2   8      420.05      406.56     23.52 o 
   0  -2   8     3656.34     3741.21     61.70 o 
   1  -2   8     3452.04     3227.67     82.24 o 
   2  -2   8    13652.52    13492.04    206.86 o 
   3  -2   8     1122.93     1119.94     46.20 o 
   4  -2   8     3275.33     3221.40     63.33 o 
   5  -2   8     2190.34     2274.56     57.29 o 
   6  -2   8      557.76      688.71     40.15 o 
   7  -2   8      518.45      528.80     36.49 o 
   8  -2   8      828.35      890.55     47.09 o 
   9  -2   8      729.56      662.04     34.81 o 
  10  -2   8      180.71      195.72     27.51 o 
  11  -2   8        0.56       26.83     49.19 o 
 -10  -1   8        0.24       -5.34     24.32 o 
  -9  -1   8      136.94      115.70     31.98 o 
  -8  -1   8     2699.08     2758.48     60.68 o 
  -7  -1   8      214.72      235.08     23.87 o 
  -6  -1   8        9.24       10.97     16.58 o 
  -5  -1   8     2716.30     2708.50     53.69 o 
  -4  -1   8     5282.51     5258.72     74.99 o 
  -3  -1   8      913.44      920.31     58.58 o 
  -2  -1   8      281.52      201.18     26.35 o 
  -1  -1   8     6525.53     6492.77     86.49 o 
   0  -1   8     9050.26     8472.71    100.35 o 
   1  -1   8      357.37      396.13     28.82 o 
   2  -1   8      191.94      199.14     16.85 o 
   3  -1   8     4008.11     4023.20     63.50 o 
   4  -1   8     7050.69     6651.17     90.48 o 
   5  -1   8      243.31      260.80     27.54 o 
   6  -1   8       19.29       13.85     23.75 o 
   7  -1   8     1393.42     1465.54     51.62 o 
   8  -1   8     1816.59     1795.18     57.54 o 
   9  -1   8      228.83      203.40     26.15 o 
  10  -1   8        3.66       12.09     22.20 o 
  11  -1   8      207.96      216.97     38.39 o 
  12  -1   8      174.07       82.57     52.75 o 
 -11   0   8       35.78       28.59     29.00 o 
 -10   0   8      523.06      475.75     47.32 o 
  -9   0   8      407.29      447.73     44.74 o 
  -8   0   8      665.11      783.68     52.53 o 
  -7   0   8      330.11      357.67     25.80 o 
  -6   0   8     3193.27     3128.95     59.28 o 
  -5   0   8     1836.75     1746.74     43.34 o 
  -4   0   8      911.55      979.13     33.87 o 
  -3   0   8     1428.35     1499.80     36.91 o 
  -2   0   8     5401.39     5435.41     86.27 o 
  -1   0   8     4921.34     4739.66     97.55 o 
   0   0   8      491.63      520.82     27.34 o 
   1   0   8     1288.22     1304.42     98.90 o 
   2   0   8     3802.14     3701.08     62.82 o 
   3   0   8     1040.08     1298.73     58.44 o 
   4   0   8       32.46      134.05     32.46 o 
   5   0   8      296.58      341.32     41.95 o 
   6   0   8     2093.81     2055.57     80.25 o 
   7   0   8      267.17      282.55     45.95 o 
   8   0   8        8.92       70.57     25.70 o 
   9   0   8      976.21      983.62     39.35 o 
  10   0   8      498.95      473.05     32.37 o 
  11   0   8      109.49       66.38     39.44 o 
  12   0   8        5.20       63.51     33.94 o 
 -11   1   8      202.43      164.82     38.27 o 
 -10   1   8      139.64      143.32     34.01 o 
  -9   1   8       10.32        3.12     25.74 o 
  -8   1   8      393.99      349.82     39.72 o 
  -7   1   8     1140.26     1061.27     57.34 o 
  -6   1   8      890.89      807.09     52.24 o 
  -5   1   8       31.19       36.49     16.83 o 
  -4   1   8     1090.09     1082.98     33.14 o 
  -3   1   8      545.43      585.77     21.22 o 
  -2   1   8      216.63      271.45     19.24 o 
  -1   1   8     2365.67     2141.76     43.80 o 
   0   1   8     3792.27     3661.44     59.03 o 
   1   1   8     4798.47     5376.89    135.55 o 
   2   1   8     2825.40     2953.27     55.93 o 
   3   1   8       20.46       -5.58     24.17 o 
   4   1   8     3773.25     3680.30     93.88 o 
   5   1   8     2978.43     3035.94     89.23 o 
   6   1   8     1410.12     1285.00     67.50 o 
   7   1   8      190.74      206.23     44.67 o 
   8   1   8     2482.99     2388.56     62.67 o 
   9   1   8     1384.42     1339.10     51.96 o 
  10   1   8      179.89      188.18     32.18 o 
  11   1   8       20.66       97.08     35.26 o 
  12   1   8      265.38      326.35     90.76 o 
 -11   2   8       49.70       32.91     30.54 o 
 -10   2   8       49.23       70.28     31.48 o 
  -9   2   8      198.68      183.72     35.48 o 
  -8   2   8      453.66      352.49     40.19 o 
  -7   2   8      174.42      160.58     31.88 o 
  -6   2   8     1346.13     1369.60     63.54 o 
  -5   2   8     2575.18     2533.60     65.01 o 
  -4   2   8     3471.64     3647.73     47.97 o 
  -3   2   8     1133.22     1128.71     46.90 o 
  -2   2   8      995.60     1235.87     26.91 o 
  -1   2   8     2245.65     2446.75     49.83 o 
   0   2   8    12440.23    12935.07    139.07 o 
   1   2   8     1681.79     1549.18     28.63 o 
   2   2   8     3067.23     3129.21     56.72 o 
   3   2   8     7888.85     7676.95    120.15 o 
   4   2   8     5373.41     5195.86    112.42 o 
   5   2   8     1026.07      936.99     53.97 o 
   6   2   8      612.22      647.55     51.69 o 
   7   2   8      789.84      794.12     40.03 o 
   8   2   8     1062.50      994.16     91.10 o 
   9   2   8      139.56      137.00     27.21 o 
  10   2   8      212.59      169.65     45.18 o 
  11   2   8      204.91      151.43     45.91 o 
  12   2   8       58.22       17.28     44.64 o 
  -9   3   8      205.53      177.87     35.94 o 
  -8   3   8      115.07       87.56     29.32 o 
  -7   3   8      264.92      272.37     37.32 o 
  -6   3   8     2509.52     2595.49     61.35 o 
  -5   3   8     1650.29     1639.08     49.39 o 
  -4   3   8       58.15       73.82     20.07 o 
  -3   3   8       15.76       39.48     12.14 o 
  -2   3   8     1989.00     1953.69     33.64 o 
  -1   3   8      402.25      344.89     17.13 o 
   0   3   8      899.24      850.60     25.32 o 
   1   3   8     5048.77     5327.13     58.52 o 
   2   3   8     6941.81     6625.73     68.24 o 
   3   3   8     1609.85     1548.56     42.02 o 
   4   3   8      783.72      780.90     51.16 o 
   5   3   8     2134.20     2163.50     75.18 o 
   6   3   8     4010.00     3974.03     89.86 o 
   7   3   8      359.32      328.73     40.93 o 
   8   3   8      937.37      877.82     66.29 o 
   9   3   8      950.57     1033.72     63.04 o 
  10   3   8      720.65      654.02     60.34 o 
  11   3   8      115.75      102.83     44.55 o 
  12   3   8      128.41      182.59     51.96 o 
 -10   4   8       54.40       29.00     28.89 o 
  -9   4   8       18.56       -4.34     24.90 o 
  -8   4   8      161.10      137.40     32.59 o 
  -7   4   8      829.96      786.34     53.82 o 
  -6   4   8       47.28       11.06     36.88 o 
  -5   4   8      116.31       93.49     28.53 o 
  -4   4   8     3170.05     3021.78     63.55 o 
  -3   4   8     3533.65     3306.66     91.27 o 
  -2   4   8      766.19      791.16     24.05 o 
  -1   4   8     1028.60     1137.51     28.25 o 
   0   4   8    11514.11    10453.25    169.78 o 
   1   4   8     4387.37     4300.77     53.03 o 
   2   4   8        9.05       43.46     13.31 o 
   3   4   8     2322.49     2079.73     49.88 o 
   4   4   8     7909.41     7596.26    139.15 o 
   5   4   8     4211.21     3958.54     68.02 o 
   6   4   8      184.80      220.06     26.97 o 
   7   4   8      876.50      873.99     57.90 o 
   8   4   8     2333.42     2149.52    157.82 o 
   9   4   8      374.55      334.36     48.91 o 
  10   4   8        0.08       14.22     38.85 o 
  11   4   8       45.92       56.18     43.15 o 
  12   4   8      279.88      262.91     56.57 o 
  -9   5   8      390.42      373.84     45.83 o 
  -8   5   8      251.67      217.53     37.23 o 
  -7   5   8        1.87       -0.07     20.65 o 
  -6   5   8     1217.49     1170.50     77.70 o 
  -5   5   8     1827.59     1723.92     77.64 o 
  -4   5   8     1302.59     1172.40     57.77 o 
  -3   5   8      520.36      470.48     31.40 o 
  -2   5   8      850.33      803.03     46.16 o 
  -1   5   8     3144.80     2962.21     60.57 o 
   0   5   8     1313.48     1211.84     68.11 o 
   1   5   8       74.88       46.09     15.02 o 
   2   5   8     3706.40     3405.75     49.15 o 
   3   5   8     3688.82     3812.15     45.62 o 
   4   5   8       76.46      104.25     14.46 o 
   5   5   8       43.54       63.92     21.17 o 
   6   5   8     1492.13     1468.80     46.99 o 
   7   5   8       70.43       46.61     36.49 o 
   8   5   8      165.23      202.06     41.85 o 
   9   5   8      424.63      347.10     50.67 o 
  10   5   8      789.17      768.71     64.88 o 
  11   5   8      220.82      183.94     49.33 o 
  12   5   8       17.10       42.67     46.83 o 
  -9   6   8       76.02       76.69     32.25 o 
  -8   6   8       12.99       47.85     27.78 o 
  -7   6   8      307.28      299.25     32.25 o 
  -6   6   8      121.68      130.20     25.38 o 
  -5   6   8       23.90        9.99     36.74 o 
  -4   6   8      355.40      373.92     31.32 o 
  -3   6   8     1458.92     1463.82     50.90 o 
  -2   6   8      403.28      465.00     39.69 o 
  -1   6   8      166.18      168.28     25.06 o 
   0   6   8     1255.56     1108.01     43.47 o 
   1   6   8     2537.04     2568.84     69.32 o 
   2   6   8      830.49      898.50     24.18 o 
   3   6   8      146.33      141.64     15.23 o 
   4   6   8     3379.46     3513.85     45.23 o 
   5   6   8     2769.27     2817.04     54.79 o 
   6   6   8       59.00       29.59     35.62 o 
   7   6   8       85.87       -2.74     34.18 o 
   8   6   8     1676.57     1660.25     77.47 o 
   9   6   8     1014.98      970.51     68.14 o 
  10   6   8      240.05      209.25     47.92 o 
  11   6   8        3.51        2.72     40.69 o 
  12   6   8      138.03       31.35     48.40 o 
  -8   7   8      142.83      109.94     35.16 o 
  -7   7   8      151.01      154.41     28.48 o 
  -6   7   8       90.62       77.88     65.68 o 
  -5   7   8      537.83      528.65     37.28 o 
  -4   7   8      175.75      188.32     26.85 o 
  -3   7   8     1924.66     1865.56     57.33 o 
  -2   7   8     3153.24     3086.07     69.62 o 
  -1   7   8      899.30      895.76     93.39 o 
   0   7   8     1689.32     1605.51     51.13 o 
   1   7   8     1037.57     1103.72     50.02 o 
   2   7   8      728.09      739.31     29.69 o 
   3   7   8     1461.11     1459.99     37.39 o 
   4   7   8     1337.80     1251.24     51.65 o 
   5   7   8      661.98      587.99     35.48 o 
   6   7   8       40.32        4.05     34.33 o 
   7   7   8      100.78      120.32     37.38 o 
   8   7   8     1222.09     1195.59     68.78 o 
   9   7   8        1.94       28.09     40.57 o 
  10   7   8      205.54      207.39     49.64 o 
  11   7   8      133.02       24.20     43.90 o 
  -8   8   8       19.43      -19.79     22.86 o 
  -7   8   8        2.06       16.91     24.54 o 
  -6   8   8      192.68      252.89     93.78 o 
  -5   8   8      308.72      355.40     56.97 o 
  -4   8   8        9.95       29.70     26.02 o 
  -3   8   8       41.08       91.53     39.99 o 
  -2   8   8     1153.96     1186.45     58.81 o 
  -1   8   8      381.18      381.73     33.57 o 
   0   8   8       30.98       13.02     23.36 o 
   1   8   8       53.87       38.60     38.90 o 
   2   8   8      718.34      625.18     36.08 o 
   3   8   8      418.24      441.95     26.29 o 
   4   8   8      698.10      699.10     38.47 o 
   5   8   8     1064.08     1025.80     43.67 o 
   6   8   8     1266.01     1165.31     46.29 o 
   7   8   8     1255.98     1253.69     67.15 o 
   8   8   8       93.34       94.06     40.31 o 
   9   8   8      591.38      650.14     61.88 o 
  10   8   8      378.48      394.63     55.35 o 
  11   8   8       55.78      103.65     50.00 o 
  -7   9   8      197.79      146.27     33.49 o 
  -6   9   8       50.59       -8.57     24.73 o 
  -5   9   8        2.70       21.53     25.03 o 
  -4   9   8      338.12      354.33     43.26 o 
  -3   9   8      408.82      420.56     49.65 o 
  -2   9   8       31.77       13.87     21.74 o 
  -1   9   8       12.35       43.00     22.56 o 
   0   9   8     1210.04     1215.23     64.18 o 
   1   9   8     1703.30     1749.21     53.91 o 
   2   9   8      463.97      466.01     54.46 o 
   3   9   8       58.69       86.67     39.40 o 
   4   9   8     1180.58     1030.69     45.80 o 
   5   9   8     1484.65     1374.02    116.29 o 
   6   9   8      211.20      281.98     30.97 o 
   7   9   8       35.39       24.18     25.64 o 
   8   9   8      708.64      764.07     63.85 o 
   9   9   8      536.85      622.99     62.20 o 
  10   9   8        0.93       12.40     42.17 o 
  11   9   8       63.11      145.90     51.56 o 
  -6  10   8      105.12      119.57     38.35 o 
  -5  10   8      278.49      346.13     52.84 o 
  -4  10   8      272.08      227.91     35.03 o 
  -3  10   8      225.91      231.53     32.13 o 
  -2  10   8       74.11       76.32     26.61 o 
  -1  10   8      601.98      657.24     40.97 o 
   0  10   8      792.55      886.63     48.99 o 
   1  10   8      267.18      362.21     56.14 o 
   2  10   8      224.49      228.19     48.31 o 
   3  10   8     1281.13     1412.23     82.27 o 
   4  10   8      398.17      513.50     55.04 o 
   5  10   8        3.72        9.95     23.76 o 
   6  10   8      652.29      607.33     59.65 o 
   7  10   8      454.97      484.60     39.48 o 
   8  10   8      156.79      229.74     46.70 o 
   9  10   8       13.42       64.81     44.07 o 
  10  10   8      263.61      269.15     54.59 o 
  -5  11   8        1.34        9.98     27.07 o 
  -4  11   8        0.35        3.43     23.92 o 
  -3  11   8      166.62      170.52     31.72 o 
  -2  11   8      524.87      551.89     41.50 o 
  -1  11   8       21.61      -23.45     23.45 o 
   0  11   8      160.62      190.60     54.74 o 
   1  11   8      872.71      943.98     77.68 o 
   2  11   8      754.23      785.13     71.40 o 
   3  11   8      228.76      327.15     54.06 o 
   4  11   8       57.50       82.82     41.93 o 
   5  11   8     1224.17     1280.21     81.69 o 
   6  11   8      236.34      363.46     54.13 o 
   7  11   8      184.23      256.34     34.36 o 
   8  11   8       96.36      100.49     46.71 o 
   9  11   8      392.72      494.17     61.15 o 
  10  11   8      105.35       64.49     50.44 o 
  -4  12   8       61.63       92.49     31.97 o 
  -3  12   8      344.01      439.65     41.90 o 
  -2  12   8        3.59       47.75     53.61 o 
  -1  12   8      256.11      373.21     70.43 o 
   0  12   8      480.39      595.37     73.71 o 
   1  12   8      359.22      381.62     65.43 o 
   2  12   8        0.09      -28.63     43.82 o 
   3  12   8      257.37      264.08     54.60 o 
   4  12   8      299.98      368.28     58.00 o 
   5  12   8      150.61      226.38     50.36 o 
   6  12   8       33.59       71.36     42.54 o 
   7  12   8      195.04      231.05     52.10 o 
   8  12   8      275.93      398.06     53.27 o 
   9  12   8      127.75      170.48     52.38 o 
  -2  13   8       71.45      202.71     74.89 o 
  -1  13   8      106.24      179.84     61.60 o 
   0  13   8        3.06      -13.87     52.22 o 
   1  13   8       36.78       42.19     50.52 o 
   2  13   8      227.35      265.68     59.57 o 
   3  13   8      280.97      414.61     64.26 o 
   4  13   8        1.76       51.45     44.98 o 
   5  13   8      167.56      211.11     53.85 o 
   6  13   8      197.82      152.77     51.06 o 
   7  13   8      236.34      266.95     55.92 o 
   8  13   8        6.43       -4.49     43.33 o 
   0  14   8       33.22       28.11     58.78 o 
   1  14   8      154.27      147.99     62.17 o 
   2  14   8       89.98       24.07     53.24 o 
   3  14   8       19.81       68.93     57.65 o 
   4  14   8       96.40      100.21     52.76 o 
   5  14   8      196.20      300.52     63.36 o 
   6  14   8       61.63       93.47     49.76 o 
  -3 -13   9      337.89      368.73     48.85 o 
  -6 -12   9      327.87      378.07     53.47 o 
  -5 -12   9      774.79      825.33     68.21 o 
  -4 -12   9      250.30      301.25     46.51 o 
  -3 -12   9        5.93       -4.68     31.47 o 
  -2 -12   9      580.04      634.52     55.86 o 
  -1 -12   9      692.33      598.31     54.40 o 
  -7 -11   9      464.48      423.91     54.76 o 
  -6 -11   9      518.58      488.53     54.25 o 
  -5 -11   9      113.92      169.11     40.50 o 
  -4 -11   9       12.36      -10.96     29.59 o 
  -3 -11   9      500.02      416.56     47.88 o 
  -2 -11   9      274.10      305.74     43.70 o 
  -1 -11   9        2.20       38.54     31.02 o 
   0 -11   9      279.40      409.08     48.65 o 
  -8 -10   9      522.02      419.60     54.25 o 
  -7 -10   9       99.42      -16.16     30.97 o 
  -6 -10   9       58.85      116.40     38.11 o 
  -5 -10   9      455.10      423.41     49.56 o 
  -4 -10   9      745.67      768.49     57.53 o 
  -3 -10   9      374.75      391.88     46.96 o 
  -2 -10   9       85.02       73.67     33.73 o 
  -1 -10   9      739.98      719.79     56.49 o 
   0 -10   9      598.67      644.03     52.34 o 
   1 -10   9      291.02      299.40     42.03 o 
   5 -10   9      140.10       80.05     68.19 o 
   6 -10   9        2.48      -64.78     64.78 o 
  -9  -9   9      658.05      737.84     66.60 o 
  -8  -9   9       68.10       79.69     38.56 o 
  -7  -9   9      309.19      220.86     44.03 o 
  -6  -9   9      445.91      468.80     50.56 o 
  -5  -9   9     1368.27     1457.90     73.70 o 
  -4  -9   9      446.15      575.30     51.27 o 
  -3  -9   9       23.04       23.93     29.80 o 
  -2  -9   9     1120.12     1119.12     63.84 o 
  -1  -9   9     1503.90     1413.74     68.69 o 
   0  -9   9      264.53      199.72     37.81 o 
   1  -9   9       15.79        2.80     30.10 o 
   2  -9   9     1843.73     1744.08     78.39 o 
   3  -9   9      508.55      624.57     54.93 o 
   4  -9   9        1.62      -48.80     53.23 o 
   5  -9   9      175.67      148.73     62.71 o 
   6  -9   9      204.05      121.97     63.07 o 
   7  -9   9       87.42      123.73     68.02 o 
  -9  -8   9       33.36       38.76     37.66 o 
  -8  -8   9      607.01      667.53     59.92 o 
  -7  -8   9      870.80      894.26     63.73 o 
  -6  -8   9     1070.79     1070.28     65.87 o 
  -5  -8   9       81.47       64.12     32.07 o 
  -4  -8   9      586.34      679.92     50.36 o 
  -3  -8   9     2249.79     2275.31     83.92 o 
  -2  -8   9      913.06      879.48     56.78 o 
  -1  -8   9      294.59      307.02     40.84 o 
   0  -8   9     1938.24     1891.94     75.26 o 
   1  -8   9     1709.91     1822.45     75.48 o 
   2  -8   9      686.04      728.27     57.55 o 
   3  -8   9      777.12      805.39     49.08 o 
   4  -8   9      382.76      396.15     37.79 o 
   5  -8   9      886.43      942.91     77.76 o 
   6  -8   9      111.12       82.08     58.42 o 
   7  -8   9       28.25        9.11     59.96 o 
   8  -8   9      222.54      141.75     67.15 o 
 -10  -7   9        3.41      -19.14     36.27 o 
  -9  -7   9      344.19      289.14     48.03 o 
  -8  -7   9     1017.44     1113.11     69.57 o 
  -7  -7   9      272.77      318.77     45.34 o 
  -6  -7   9      177.84      178.27     38.42 o 
  -5  -7   9     2931.85     2993.37     97.01 o 
  -4  -7   9     3518.84     3330.95    100.34 o 
  -3  -7   9      857.43      860.79     57.16 o 
  -2  -7   9      882.97      886.57     58.05 o 
  -1  -7   9     7267.29     7264.96    149.46 o 
   0  -7   9     2803.00     2634.59     88.17 o 
   1  -7   9        5.57        5.23     29.69 o 
   2  -7   9      867.93     1002.27     46.87 o 
   3  -7   9     2055.64     2043.72     61.18 o 
   4  -7   9      834.18      821.66     53.66 o 
   5  -7   9        2.25      -24.60     89.32 o 
   6  -7   9      135.56      189.64     55.35 o 
   7  -7   9      487.79      438.61     70.25 o 
   8  -7   9       45.29      140.21     60.27 o 
 -10  -6   9      464.90      515.76     60.54 o 
  -9  -6   9      579.70      616.47     57.72 o 
  -8  -6   9      106.34       80.46     35.81 o 
  -7  -6   9     1248.03     1238.79     67.89 o 
  -6  -6   9     2967.73     2881.57     92.89 o 
  -5  -6   9       51.43        6.15     26.72 o 
  -4  -6   9       13.20       58.21     31.49 o 
  -3  -6   9     2904.41     2766.26     87.43 o 
  -2  -6   9     2157.22     2212.57     80.22 o 
  -1  -6   9      393.19      469.12     45.90 o 
   0  -6   9      403.76      420.71     45.70 o 
   1  -6   9     2668.44     2666.42     87.96 o 
   2  -6   9     1043.97      929.12     71.19 o 
   3  -6   9      463.11      499.90     36.84 o 
   4  -6   9      389.24      428.75     35.33 o 
   5  -6   9     1277.03     1356.02     53.57 o 
   6  -6   9      989.47     1082.70     52.49 o 
   7  -6   9      161.70      199.11     54.80 o 
   8  -6   9       78.77       46.42     57.88 o 
   9  -6   9      361.53      446.03     76.29 o 
 -11  -5   9      244.81      244.73     49.56 o 
 -10  -5   9      175.70      146.22     43.09 o 
  -9  -5   9       27.24       56.47     33.38 o 
  -8  -5   9     1006.35     1014.89     64.93 o 
  -7  -5   9     1784.19     1854.94     77.11 o 
  -6  -5   9      230.13      281.97     38.57 o 
  -5  -5   9     2747.75     2520.56     84.49 o 
  -4  -5   9     2309.96     2380.73     62.38 o 
  -3  -5   9     2531.61     2489.81     56.67 o 
  -2  -5   9      735.76      725.55     52.42 o 
  -1  -5   9     2707.46     2946.85     89.00 o 
   0  -5   9     3076.66     2889.11     88.82 o 
   1  -5   9     1561.07     1518.55     67.95 o 
   2  -5   9      635.83      656.01     48.46 o 
   3  -5   9     1258.29     1284.97     49.23 o 
   4  -5   9     1722.61     1728.90     55.31 o 
   5  -5   9     1098.55     1018.90     47.59 o 
   6  -5   9       49.48       11.34     26.52 o 
   7  -5   9      316.15      343.02     38.07 o 
   8  -5   9      272.45      338.95     59.16 o 
   9  -5   9      173.29      151.38     57.41 o 
  10  -5   9       23.58       61.48     58.83 o 
 -10  -4   9      191.29      262.40     48.25 o 
  -9  -4   9      967.27      999.80     63.63 o 
  -8  -4   9      860.91      914.29     59.48 o 
  -7  -4   9      227.15      263.28     37.99 o 
  -6  -4   9      464.29      562.77     45.97 o 
  -5  -4   9     1514.92     1494.47     45.96 o 
  -4  -4   9     1387.95     1399.95     44.15 o 
  -3  -4   9       28.21       16.91     18.43 o 
  -2  -4   9      251.05      278.57     24.16 o 
  -1  -4   9     4275.84     4142.96    102.56 o 
   0  -4   9      515.41      487.07     43.67 o 
   1  -4   9       28.63       38.40     30.98 o 
   2  -4   9      750.87      707.80     57.47 o 
   3  -4   9      699.77      769.73     39.74 o 
   4  -4   9      388.46      343.90     33.30 o 
   5  -4   9      431.74      429.31     52.74 o 
   6  -4   9      624.08      601.68     42.55 o 
   7  -4   9      664.42      690.66     43.01 o 
   8  -4   9        2.19       49.74     30.61 o 
   9  -4   9      118.76       65.72     50.08 o 
  10  -4   9      276.28      283.50     62.20 o 
  -9  -3   9       44.89      -29.76     29.76 o 
  -8  -3   9       20.65        4.77     26.82 o 
  -7  -3   9      728.31      769.95     54.51 o 
  -6  -3   9      726.85      773.56     35.23 o 
  -5  -3   9      122.81      133.39     38.10 o 
  -4  -3   9      216.90      174.68     22.62 o 
  -3  -3   9     3988.92     3878.72     66.97 o 
  -2  -3   9     3104.19     3100.14     59.35 o 
  -1  -3   9      189.47      178.29     21.54 o 
   0  -3   9     1017.65      966.97     54.00 o 
   1  -3   9     8025.58     7862.00    149.40 o 
   2  -3   9     5435.48     5610.65     81.13 o 
   3  -3   9        0.29       32.76     48.23 o 
   4  -3   9      698.66      670.52     38.13 o 
   5  -3   9     2690.66     2776.11    112.67 o 
   6  -3   9     1045.19      981.17    114.56 o 
   7  -3   9        5.86      -25.73     25.73 o 
   8  -3   9      461.27      421.80     41.65 o 
   9  -3   9      483.01      477.69     42.75 o 
  10  -3   9      139.99      163.53     33.55 o 
  11  -3   9        2.12      -17.22     50.27 o 
  -8  -2   9     1064.70     1057.21     40.98 o 
  -7  -2   9     1409.76     1456.69     45.19 o 
  -6  -2   9       83.89      159.20     22.43 o 
  -5  -2   9     1907.22     1703.51     57.03 o 
  -4  -2   9     3854.14     3680.15     65.08 o 
  -3  -2   9     2633.65     2454.94     52.55 o 
  -2  -2   9       60.37       31.09     16.67 o 
  -1  -2   9     3977.06     4245.36    100.58 o 
   0  -2   9     6102.96     6394.73     98.79 o 
   1  -2   9      452.65      435.12     40.82 o 
   2  -2   9      244.72      330.18     35.21 o 
   3  -2   9     2281.11     2131.31     79.07 o 
   4  -2   9     2047.82     2100.24     53.29 o 
   5  -2   9      232.89      189.58     29.21 o 
   6  -2   9        2.96       32.41     26.16 o 
   7  -2   9      580.08      652.18     66.79 o 
   8  -2   9      540.34      589.65     59.62 o 
   9  -2   9        0.48       -7.29     21.96 o 
  10  -2   9       15.94       18.68     30.16 o 
  11  -2   9      246.49      279.93     39.07 o 
  -9  -1   9      620.50      602.88     50.91 o 
  -8  -1   9      642.87      752.17     52.53 o 
  -7  -1   9       58.16       46.50     27.83 o 
  -6  -1   9      981.37      934.04     37.68 o 
  -5  -1   9      804.55      799.12     35.36 o 
  -4  -1   9      462.21      585.21     30.77 o 
  -3  -1   9     1328.15     1188.14     38.03 o 
  -2  -1   9     7344.68     6828.81     89.26 o 
  -1  -1   9     4305.86     4229.57     78.74 o 
   0  -1   9      227.52      215.56     21.92 o 
   1  -1   9     2774.94     2822.26     57.18 o 
   2  -1   9     5379.11     5500.38     75.00 o 
   3  -1   9      256.22      294.26     23.70 o 
   4  -1   9      965.62      984.07     61.14 o 
   5  -1   9     4670.31     4460.75     77.46 o 
   6  -1   9     4568.25     4565.85    132.68 o 
   7  -1   9     1495.67     1328.86    133.54 o 
   8  -1   9        6.19       26.17     26.46 o 
   9  -1   9     1037.91     1009.37     70.14 o 
  10  -1   9      713.52      717.21     48.02 o 
  11  -1   9      146.06      156.41     28.27 o 
 -10   0   9      141.70      192.44     38.04 o 
  -9   0   9       56.74       38.43     27.79 o 
  -8   0   9     1113.58     1050.77     60.92 o 
  -7   0   9     2395.73     2324.32     80.52 o 
  -6   0   9     1181.18     1258.11     45.96 o 
  -5   0   9      644.17      646.89     31.88 o 
  -4   0   9     6401.49     5890.94    101.88 o 
  -3   0   9     6661.77     6524.15     86.53 o 
  -2   0   9      512.96      465.14     25.08 o 
  -1   0   9     1747.07     2001.57     45.74 o 
   0   0   9     4591.26     4446.94     70.20 o 
   1   0   9     3666.00     3418.45     62.28 o 
   2   0   9     1784.20     1698.95     46.72 o 
   3   0   9      442.61      439.98     42.82 o 
   4   0   9     2975.23     2916.11     90.05 o 
   5   0   9     2312.19     2196.72     82.51 o 
   6   0   9     1922.28     1785.56     79.79 o 
   7   0   9        4.79      -35.16     35.16 o 
   8   0   9     1663.24     1572.96     82.74 o 
   9   0   9      265.22      305.61     28.97 o 
  10   0   9       39.92       12.43     28.19 o 
  11   0   9      100.70       96.96     25.83 o 
  12   0   9      218.61      203.83     51.71 o 
 -10   1   9      121.44       91.57     34.48 o 
  -9   1   9      339.84      338.21     42.24 o 
  -8   1   9     1129.63     1250.95     65.19 o 
  -7   1   9      169.36      223.68     35.13 o 
  -6   1   9      934.64      916.54     55.79 o 
  -5   1   9     2248.11     2271.89     50.15 o 
  -4   1   9     3373.74     3472.80     60.89 o 
  -3   1   9      449.64      493.30     27.12 o 
  -2   1   9     4945.97     4323.00     66.33 o 
  -1   1   9     2496.56     2304.56     58.15 o 
   0   1   9     8826.80     8555.72    104.05 o 
   1   1   9        0.03       -1.23     16.19 o 
   2   1   9     1659.82     1548.73     44.56 o 
   3   1   9      623.10      639.88     47.62 o 
   4   1   9      890.54      840.41     56.77 o 
   5   1   9     1368.96     1271.35     67.47 o 
   6   1   9     2072.16     2112.97     84.28 o 
   7   1   9     1907.39     1845.04     81.60 o 
   8   1   9      557.79      650.40     39.44 o 
   9   1   9     1118.45      969.95     47.01 o 
  10   1   9      329.39      317.85     44.40 o 
  11   1   9      242.35      252.82     37.05 o 
  12   1   9       53.24      116.51     88.11 o 
 -10   2   9      337.41      215.41     40.79 o 
  -9   2   9       34.39       60.61     29.17 o 
  -8   2   9       18.94       26.13     27.67 o 
  -7   2   9      674.92      584.52     47.74 o 
  -6   2   9     1812.57     1743.24     71.62 o 
  -5   2   9      318.95      338.07     39.87 o 
  -4   2   9     1103.16     1003.38     34.91 o 
  -3   2   9     2639.96     2394.06     47.77 o 
  -2   2   9     1704.57     1644.39     40.25 o 
  -1   2   9      145.87      156.89     26.82 o 
   0   2   9     1664.31     1354.22     27.50 o 
   1   2   9     5939.64     5792.17     82.88 o 
   2   2   9     9471.91     9740.80    116.72 o 
   3   2   9      101.46      117.14     22.45 o 
   4   2   9     1605.23     1518.55     68.15 o 
   5   2   9     3982.71     3843.56    104.69 o 
   6   2   9     3225.71     2904.32     95.07 o 
   7   2   9       52.73      -27.39     36.96 o 
   8   2   9      130.66      170.52     48.16 o 
   9   2   9      874.62      827.37     45.34 o 
  10   2   9      472.15      484.37     40.06 o 
  11   2   9        8.54       -8.79     39.92 o 
  12   2   9       18.64       56.42     51.90 o 
 -10   3   9        4.95      -21.77     27.45 o 
  -9   3   9       23.51       63.62     29.80 o 
  -8   3   9      646.64      651.27     52.93 o 
  -7   3   9      598.76      524.60     47.20 o 
  -6   3   9       36.19       39.80     24.68 o 
  -5   3   9      392.80      390.36     41.40 o 
  -4   3   9     3796.76     3718.13     99.43 o 
  -3   3   9     1358.76     1398.18     47.39 o 
  -2   3   9      714.69      713.82     25.73 o 
  -1   3   9     2702.37     2881.03     43.06 o 
   0   3   9     5981.17     6065.47     97.51 o 
   1   3   9     2296.56     2287.03     51.79 o 
   2   3   9      692.46      675.91     25.56 o 
   3   3   9     1056.90     1170.84     41.91 o 
   4   3   9     3886.58     3641.24     97.02 o 
   5   3   9      287.37      277.36     42.80 o 
   6   3   9       61.22      103.25     35.52 o 
   7   3   9     1528.28     1435.38     80.70 o 
   8   3   9     1142.57     1160.99     47.69 o 
   9   3   9      150.77       76.11     26.08 o 
  10   3   9       16.51       52.72     42.17 o 
  11   3   9      241.36      254.23     53.37 o 
  12   3   9      187.83      -12.51     45.25 o 
 -10   4   9      129.29      148.38     39.46 o 
  -9   4   9      120.76       88.65     33.41 o 
  -8   4   9      358.48      310.17     42.60 o 
  -7   4   9       23.53       23.27     26.00 o 
  -6   4   9      796.97      745.69     53.18 o 
  -5   4   9      438.23      364.79     39.73 o 
  -4   4   9      980.06     1058.95     58.35 o 
  -3   4   9      331.62      321.40     28.25 o 
  -2   4   9     1850.88     1732.51     54.05 o 
  -1   4   9      999.16     1237.69     31.22 o 
   0   4   9      329.06      400.76     29.94 o 
   1   4   9      835.92      853.72     28.83 o 
   2   4   9     3527.32     3390.34     60.93 o 
   3   4   9     1594.12     1536.99     36.10 o 
   4   4   9      596.83      627.13     34.43 o 
   5   4   9      856.48      823.32     58.41 o 
   6   4   9     1482.38     1457.36     46.43 o 
   7   4   9     1597.13     1422.39     52.66 o 
   8   4   9      506.32      495.17     45.78 o 
   9   4   9      363.26      389.80     52.53 o 
  10   4   9      801.44      867.64     68.65 o 
  11   4   9      315.97      341.36     55.65 o 
  12   4   9       30.96      -41.12     46.13 o 
  -9   5   9        6.64       25.65     29.57 o 
  -8   5   9       53.61      122.37     33.43 o 
  -7   5   9      255.99      293.71     41.28 o 
  -6   5   9     1059.49     1086.47     62.60 o 
  -5   5   9        5.82        6.08     23.62 o 
  -4   5   9      295.63      380.00     30.93 o 
  -3   5   9     3530.11     3496.67     71.17 o 
  -2   5   9     2711.05     2470.57     83.35 o 
  -1   5   9      598.61      509.20     56.96 o 
   0   5   9      861.12      845.81     70.23 o 
   1   5   9     3015.55     2923.87     56.13 o 
   2   5   9     6331.60     5970.93    103.97 o 
   3   5   9      555.31      671.84     27.85 o 
   4   5   9      685.54      607.45     23.43 o 
   5   5   9     3079.01     2884.20     60.76 o 
   6   5   9       13.67       40.13     22.81 o 
   7   5   9      702.42      735.62     38.23 o 
   8   5   9     1787.99     1772.50     81.40 o 
   9   5   9      542.15      549.17     57.17 o 
  10   5   9      277.16      208.78     49.61 o 
  11   5   9        4.99       65.50     42.64 o 
  12   5   9      177.08      143.60     52.87 o 
  -9   6   9       56.55       53.46     32.98 o 
  -8   6   9      272.28      270.62     42.21 o 
  -7   6   9      294.02      320.60     43.12 o 
  -6   6   9        3.50       38.75     26.51 o 
  -5   6   9      697.40      741.36     41.28 o 
  -4   6   9     1307.17     1361.40     50.59 o 
  -3   6   9     1151.13     1070.88     56.42 o 
  -2   6   9      834.94      842.91     41.40 o 
  -1   6   9       40.06       83.22     24.56 o 
   0   6   9     1699.46     1497.26     49.47 o 
   1   6   9      523.64      522.41     46.35 o 
   2   6   9     1540.88     1465.00     30.26 o 
   3   6   9     1402.30     1276.27     33.06 o 
   4   6   9     2801.61     2835.85     45.92 o 
   5   6   9      271.35      311.50     40.34 o 
   6   6   9      255.21      241.98     27.24 o 
   7   6   9      425.88      499.59     51.56 o 
   8   6   9      750.88      770.25     61.91 o 
   9   6   9        3.03       22.34     39.72 o 
  10   6   9      413.43      446.21     59.43 o 
  11   6   9      214.49      261.29     52.51 o 
  -8   7   9        7.96       23.01     28.75 o 
  -7   7   9       27.94       32.47     28.73 o 
  -6   7   9      376.61      459.77     48.42 o 
  -5   7   9      304.01      272.60     31.77 o 
  -4   7   9       62.63       65.80     23.36 o 
  -3   7   9      908.69      890.64     43.43 o 
  -2   7   9     1433.18     1317.05     52.44 o 
  -1   7   9      962.36      966.74     45.39 o 
   0   7   9      191.38      169.56     27.41 o 
   1   7   9      955.32     1045.87     92.53 o 
   2   7   9     4073.41     4108.11     48.70 o 
   3   7   9     1009.54     1086.06     36.43 o 
   4   7   9      896.89      844.84     46.67 o 
   5   7   9      376.82      400.55     32.87 o 
   6   7   9     3358.96     3577.62    102.46 o 
   7   7   9      390.20      341.88     47.02 o 
   8   7   9      190.86      167.12     45.64 o 
   9   7   9      389.44      396.90     54.93 o 
  10   7   9      501.24      510.71     61.15 o 
  11   7   9       30.36      -26.58     42.86 o 
  -7   8   9      370.11      332.95     46.95 o 
  -6   8   9      161.12      155.81     36.44 o 
  -5   8   9       11.39      -15.50     22.07 o 
  -4   8   9      705.30      729.36     57.45 o 
  -3   8   9      348.01      426.81     35.85 o 
  -2   8   9       46.51       52.92     23.08 o 
  -1   8   9       76.21      101.93     25.80 o 
   0   8   9     1518.65     1498.15     54.43 o 
   1   8   9      508.30      504.50    102.95 o 
   2   8   9        8.98       -6.91     21.86 o 
   3   8   9      301.36      307.63     24.36 o 
   4   8   9     1420.07     1436.67     48.09 o 
   5   8   9      503.60      590.42     35.91 o 
   6   8   9        4.33       29.42     24.14 o 
   7   8   9      229.88      264.97     45.18 o 
   8   8   9     1103.56     1295.85     73.56 o 
   9   8   9      133.81      104.15     44.43 o 
  10   8   9       12.70       73.68     45.46 o 
  11   8   9      103.18       32.22     48.42 o 
  -6   9   9      175.10      232.69     35.03 o 
  -5   9   9      247.08      224.69     45.59 o 
  -4   9   9       81.33       70.11     66.47 o 
  -3   9   9        0.45       -9.89     23.72 o 
  -2   9   9      216.13      272.70     32.93 o 
  -1   9   9      477.91      559.09     39.42 o 
   0   9   9      145.66      117.74     43.41 o 
   1   9   9        2.43        7.79     22.40 o 
   2   9   9     1894.97     1826.55     68.53 o 
   3   9   9      854.61      892.40     67.11 o 
   4   9   9      577.54      510.33     52.27 o 
   5   9   9      140.30      180.93     28.39 o 
   6   9   9      950.57      939.04     69.10 o 
   7   9   9      776.84      747.95     61.09 o 
   8   9   9      176.60      110.86     46.46 o 
   9   9   9       13.70      -19.78     38.19 o 
  10   9   9      368.89      420.69     58.74 o 
  -6  10   9      126.49      103.77     71.31 o 
  -5  10   9        3.43       33.29     28.06 o 
  -4  10   9       34.22       27.15     26.53 o 
  -3  10   9      438.26      537.23     41.75 o 
  -2  10   9      421.32      412.45     37.39 o 
  -1  10   9       76.46       19.40     23.75 o 
   0  10   9       77.36       67.17     26.50 o 
   1  10   9      383.39      334.36     55.06 o 
   2  10   9      962.56     1045.01     79.97 o 
   3  10   9      353.94      263.80     48.90 o 
   4  10   9       66.62       41.13     38.07 o 
   5  10   9      433.08      410.14     52.71 o 
   6  10   9      109.47       78.72     28.06 o 
   7  10   9       82.60       92.82     27.89 o 
   8  10   9      125.93       67.45     42.74 o 
   9  10   9      173.48      120.79     46.20 o 
  10  10   9       57.69       13.22     45.01 o 
  -4  11   9       65.86       29.29     28.70 o 
  -3  11   9      163.48      150.02     32.29 o 
  -2  11   9        0.19       12.21     35.19 o 
  -1  11   9      163.86      154.07     57.56 o 
   0  11   9      229.44      277.79     60.90 o 
   1  11   9      100.46      105.89     47.69 o 
   2  11   9       37.49       40.71     42.99 o 
   3  11   9      410.26      402.04     60.24 o 
   4  11   9      511.29      380.21     54.50 o 
   5  11   9       65.32       98.40     43.33 o 
   6  11   9       96.49       57.42     40.29 o 
   7  11   9      379.43      363.55     92.79 o 
   8  11   9      464.01      508.82     60.36 o 
   9  11   9       99.33      131.86     49.97 o 
  -3  12   9       60.01       83.79     31.93 o 
  -2  12   9      208.03      311.75     72.99 o 
  -1  12   9      387.49      410.49     68.58 o 
   0  12   9        0.82      -39.99     46.54 o 
   1  12   9       76.55       -7.57     44.55 o 
   2  12   9      640.18      671.18     71.33 o 
   3  12   9      455.33      533.17     65.06 o 
   4  12   9        0.62       -9.03     38.26 o 
   5  12   9       81.19      114.94     45.62 o 
   6  12   9      356.10      416.61     59.35 o 
   7  12   9      317.25      366.93     57.46 o 
   8  12   9        7.93       17.90     41.87 o 
  -1  13   9       11.17       -0.36     56.26 o 
   0  13   9       63.81      148.23     64.06 o 
   1  13   9      125.16      130.89     56.51 o 
   2  13   9      133.18      197.77     60.68 o 
   3  13   9        4.58       88.89     50.98 o 
   4  13   9      222.97      361.49     60.23 o 
   5  13   9      207.10      286.80     55.95 o 
   6  13   9       17.76       23.98     44.80 o 
   7  13   9       23.63       39.32     46.09 o 
   2  14   9       10.83       42.38     53.92 o 
   3  14   9      399.38      481.74     73.28 o 
   4  14   9      159.17      147.10     56.37 o 
  -5 -12  10        4.87        2.20     36.22 o 
  -4 -12  10       57.72       62.28     37.28 o 
  -3 -12  10      672.41      807.87     64.06 o 
  -2 -12  10      458.31      564.10     57.68 o 
  -1 -12  10        0.22       16.86     36.00 o 
  -6 -11  10        0.39       24.65     37.54 o 
  -5 -11  10      622.88      650.60     60.33 o 
  -4 -11  10      667.10      696.00     62.27 o 
  -3 -11  10      360.37      362.55     49.17 o 
  -2 -11  10       37.64       34.09     35.38 o 
  -1 -11  10      669.52      777.36     59.66 o 
   0 -11  10      305.33      337.78     48.77 o 
  -7 -10  10       42.30       49.37     37.14 o 
  -6 -10  10      450.69      544.27     56.68 o 
  -5 -10  10      665.86      700.75     59.98 o 
  -4 -10  10        4.57       49.77     33.29 o 
  -3 -10  10      230.78      198.39     41.28 o 
  -2 -10  10      696.53      700.89     57.38 o 
  -1 -10  10      407.20      364.19     47.04 o 
   0 -10  10       13.85      -28.25     28.25 o 
   1 -10  10      365.16      418.51     49.70 o 
   2 -10  10     1045.01     1165.63     66.91 o 
  -8  -9  10      366.64      430.20     55.11 o 
  -7  -9  10      872.41      817.19     65.45 o 
  -6  -9  10      441.05      463.70     52.14 o 
  -5  -9  10      114.53       64.87     35.60 o 
  -4  -9  10      771.58      757.61     58.87 o 
  -3  -9  10     1161.22     1248.89     69.45 o 
  -2  -9  10      214.28      190.07     40.93 o 
  -1  -9  10       51.35       51.05     33.50 o 
   0  -9  10      382.93      347.20     45.08 o 
   1  -9  10     1639.72     1586.13     77.07 o 
   2  -9  10        9.15       35.54     36.23 o 
   3  -9  10       24.02       18.95     36.45 o 
  -9  -8  10      573.28      592.21     61.42 o 
  -8  -8  10       44.85        7.66     34.18 o 
  -7  -8  10      382.80      326.96     47.18 o 
  -6  -8  10      525.89      473.22     52.15 o 
  -5  -8  10      841.61      805.73     59.68 o 
  -4  -8  10      592.43      612.00     54.23 o 
  -3  -8  10        0.61       -9.66     29.65 o 
  -2  -8  10      299.91      296.89     41.70 o 
  -1  -8  10     1219.59     1159.21     64.94 o 
   0  -8  10      309.36      257.18     41.43 o 
   1  -8  10        4.34      -27.64     31.24 o 
   2  -8  10     1527.62     1642.39     75.41 o 
   3  -8  10      241.53      266.53     43.43 o 
   4  -8  10      415.39      383.43     47.75 o 
   6  -8  10      309.39      237.42     65.27 o 
   7  -8  10      377.31      387.01     76.93 o 
 -10  -7  10      194.46      156.75     46.72 o 
  -9  -7  10      283.43      327.08     49.83 o 
  -8  -7  10      189.69      172.27     41.43 o 
  -7  -7  10      941.73      831.59     62.06 o 
  -6  -7  10     1727.65     1609.18     76.82 o 
  -5  -7  10      246.10      224.09     40.22 o 
  -4  -7  10      229.47      220.36     38.19 o 
  -3  -7  10     2608.81     2497.98     89.10 o 
  -2  -7  10     2668.18     2410.39     85.22 o 
  -1  -7  10      419.18      477.54     46.92 o 
   0  -7  10      643.93      702.49     54.89 o 
   1  -7  10     2677.55     2586.31     89.25 o 
   2  -7  10     2995.71     2935.39     95.63 o 
   3  -7  10      154.38      256.03     41.01 o 
   4  -7  10        2.66       27.42     36.88 o 
   5  -7  10      728.23      736.37     53.39 o 
   6  -7  10      892.16      916.23     76.38 o 
   7  -7  10       69.27       25.14     52.85 o 
   8  -7  10       13.15      -57.14     57.14 o 
 -10  -6  10      142.96      118.09     46.06 o 
  -9  -6  10       67.77       60.48     37.47 o 
  -8  -6  10     1244.66     1045.75     67.49 o 
  -7  -6  10      999.34      960.21     63.55 o 
  -6  -6  10      451.15      435.82     46.62 o 
  -5  -6  10      628.63      700.74     53.76 o 
  -4  -6  10     2089.42     2007.56     79.81 o 
  -3  -6  10     2830.85     2621.15     89.39 o 
  -2  -6  10      655.62      734.00     51.93 o 
  -1  -6  10      671.69      658.30     52.78 o 
   0  -6  10     1018.18      835.20     59.44 o 
   1  -6  10     2312.08     2420.51     87.36 o 
   2  -6  10      313.74      185.47     40.27 o 
   3  -6  10     2576.29     2702.02     92.64 o 
   4  -6  10      759.24      792.10     59.52 o 
   5  -6  10      839.18      937.11     49.61 o 
   6  -6  10        2.86       25.84     29.93 o 
   7  -6  10      621.26      604.39     71.58 o 
   8  -6  10      312.56      339.63     64.56 o 
   9  -6  10       31.77      -25.10     58.21 o 
 -10  -5  10      135.67       71.96     40.49 o 
  -9  -5  10      908.63      889.73     63.70 o 
  -8  -5  10      342.49      413.81     47.69 o 
  -7  -5  10      265.43      268.75     40.72 o 
  -6  -5  10      532.18      518.61     47.61 o 
  -5  -5  10     2879.96     2931.23     94.66 o 
  -4  -5  10      588.91      705.94     35.47 o 
  -3  -5  10      513.93      568.40     33.02 o 
  -2  -5  10     1800.50     1564.83     70.76 o 
  -1  -5  10     2315.48     2343.71     84.40 o 
   0  -5  10      389.56      389.90     45.71 o 
   1  -5  10      967.28     1019.08     63.24 o 
   2  -5  10     4217.71     4231.51    114.42 o 
   3  -5  10     3697.10     3868.17    109.74 o 
   4  -5  10       25.92       17.58     25.44 o 
   5  -5  10      618.42      694.59     41.65 o 
   6  -5  10     1351.32     1447.13     68.65 o 
   7  -5  10     1130.37     1215.91     55.13 o 
   8  -5  10       46.98       64.09     60.86 o 
   9  -5  10      235.93      144.15     62.06 o 
 -10  -4  10      474.16      456.15     54.75 o 
  -9  -4  10        2.06      -14.81     32.05 o 
  -8  -4  10      275.26      180.81     38.25 o 
  -7  -4  10     2352.32     2311.26     85.13 o 
  -6  -4  10     1084.83     1156.44     61.42 o 
  -5  -4  10       68.36       71.91     20.82 o 
  -4  -4  10     1130.43     1022.51     42.22 o 
  -3  -4  10     6386.75     6567.05     94.98 o 
  -2  -4  10     4642.03     4747.30    106.91 o 
  -1  -4  10       61.04       59.82     31.07 o 
   0  -4  10      247.96      236.62     39.70 o 
   1  -4  10     9386.38     9158.97    170.53 o 
   2  -4  10     1310.65     1229.63     68.64 o 
   3  -4  10        1.24       56.78     36.88 o 
   4  -4  10      875.64      886.71     44.79 o 
   5  -4  10      859.37      812.38     46.27 o 
   6  -4  10      166.08      143.22     29.63 o 
   7  -4  10       38.24       17.21     29.45 o 
   8  -4  10      341.06      326.85     38.92 o 
   9  -4  10      261.14      304.52     39.39 o 
  10  -4  10        4.71      -14.83     56.75 o 
  -9  -3  10      617.78      695.38     54.79 o 
  -8  -3  10      617.19      585.83     49.98 o 
  -7  -3  10      517.40      469.09     59.69 o 
  -6  -3  10       15.68       -6.15     20.07 o 
  -5  -3  10     1693.10     1739.36     49.99 o 
  -4  -3  10     2732.18     2703.46     59.74 o 
  -3  -3  10      553.72      531.81     31.50 o 
  -2  -3  10      311.49      303.88     26.88 o 
  -1  -3  10     3786.73     3876.22     71.00 o 
   0  -3  10      828.34      722.89     53.65 o 
   1  -3  10       53.56        9.90     32.03 o 
   2  -3  10     2671.69     2648.47     89.34 o 
   3  -3  10     5422.92     5096.45    125.70 o 
   4  -3  10      342.43      300.66     35.15 o 
   5  -3  10       14.83       37.20     26.17 o 
   6  -3  10      550.88      496.88     80.08 o 
   7  -3  10     1103.12     1212.85     55.91 o 
   8  -3  10      327.99      296.29     36.28 o 
   9  -3  10        0.72       10.54     61.86 o 
  10  -3  10      126.07      194.65     56.31 o 
  -8  -2  10       50.74       48.52     20.79 o 
  -7  -2  10      664.54      639.91     33.85 o 
  -6  -2  10      879.16      871.00     36.97 o 
  -5  -2  10      452.37      458.30     30.65 o 
  -4  -2  10      224.54      225.80     25.09 o 
  -3  -2  10     4199.45     4626.07     76.36 o 
  -2  -2  10     4691.28     4574.36     75.30 o 
  -1  -2  10     2763.29     2721.54     58.16 o 
   0  -2  10       15.75        6.42     39.40 o 
   1  -2  10     2612.03     2567.54     85.51 o 
   2  -2  10     5873.17     5714.05    129.88 o 
   3  -2  10     1090.84      990.07     38.70 o 
   4  -2  10       12.19      -20.22     23.39 o 
   5  -2  10     1129.31     1137.88     47.69 o 
   6  -2  10     1204.99     1126.67     48.70 o 
   7  -2  10     1198.77     1078.49     94.27 o 
   8  -2  10        4.14       29.41     27.77 o 
   9  -2  10      241.15      235.84     35.61 o 
  10  -2  10      271.65      298.69     31.53 o 
  11  -2  10       37.53       45.81     27.41 o 
  -9  -1  10       25.70       76.53     31.31 o 
  -8  -1  10      717.33      598.17     51.13 o 
  -7  -1  10     2167.09     2093.61    113.08 o 
  -6  -1  10     1273.39     1264.13    130.96 o 
  -5  -1  10       36.97       55.09     27.06 o 
  -4  -1  10     1699.36     1558.63     46.30 o 
  -3  -1  10     2247.84     2086.07     64.51 o 
  -2  -1  10      625.90      642.45     32.22 o 
  -1  -1  10      262.94      228.20     23.90 o 
   0  -1  10     1679.93     1652.39     47.79 o 
   1  -1  10     1672.91     1710.48     49.50 o 
   2  -1  10      795.64      882.58     59.49 o 
   3  -1  10     1181.74     1134.72     39.22 o 
   4  -1  10      533.49      648.29     36.39 o 
   5  -1  10      494.54      545.85     35.55 o 
   6  -1  10      305.10      270.88     31.11 o 
   7  -1  10      193.97      265.12     31.37 o 
   8  -1  10      663.98      635.93     41.51 o 
   9  -1  10      243.69      241.36     32.04 o 
  10  -1  10        0.10       23.29     24.03 o 
  11  -1  10      202.90      190.62     30.61 o 
 -10   0  10       58.22       10.37     30.67 o 
  -9   0  10      140.43      137.42     35.08 o 
  -8   0  10      483.61      481.48     48.09 o 
  -7   0  10        9.82       11.93     26.28 o 
  -6   0  10       17.50       30.00     17.76 o 
  -5   0  10      470.78      427.49     27.84 o 
  -4   0  10     1851.15     1733.73     46.26 o 
  -3   0  10      186.04      225.35     23.22 o 
  -2   0  10      400.08      312.63     24.89 o 
  -1   0  10     2888.98     2998.18     75.92 o 
   0   0  10     3691.90     3772.99     76.85 o 
   1   0  10        1.05       30.08     21.90 o 
   2   0  10     1023.80     1142.39     51.37 o 
   3   0  10     3100.39     2886.42     93.23 o 
   4   0  10     1481.76     1419.10     72.87 o 
   5   0  10      184.20      217.98     46.00 o 
   6   0  10     1065.97     1139.22     65.81 o 
   7   0  10     4418.85     3906.40    114.78 o 
   8   0  10      253.81      282.92     47.43 o 
   9   0  10       59.52       75.94     40.15 o 
  10   0  10      333.05      376.43     31.92 o 
  11   0  10      207.69      221.82     30.44 o 
 -10   1  10      231.55      314.85     46.78 o 
  -9   1  10       78.38       88.01     33.69 o 
  -8   1  10       49.50       34.61     28.26 o 
  -7   1  10     1568.98     1461.00     70.06 o 
  -6   1  10     1983.18     1974.79     77.22 o 
  -5   1  10      236.67      265.64     23.95 o 
  -4   1  10       35.72       42.12     18.18 o 
  -3   1  10     4237.68     4261.02     91.81 o 
  -2   1  10     1033.17      954.57     37.50 o 
  -1   1  10     1265.41     1087.90     40.36 o 
   0   1  10     1175.35     1342.23     43.32 o 
   1   1  10     4708.31     4988.99     84.22 o 
   2   1  10     6538.83     6118.05    151.11 o 
   3   1  10      151.98      207.65     40.05 o 
   4   1  10      344.93      333.44     46.41 o 
   5   1  10     1608.39     1505.03     75.10 o 
   6   1  10     1503.03     1480.59     76.31 o 
   7   1  10       14.23       13.38     37.85 o 
   8   1  10      794.62      798.79     64.21 o 
   9   1  10      521.66      592.34     41.31 o 
  10   1  10      212.84      175.73     33.97 o 
  11   1  10       22.02       13.69     25.33 o 
 -10   2  10        2.54       18.24     30.83 o 
  -9   2  10       26.18       28.49     29.20 o 
  -8   2  10      552.15      611.14     52.95 o 
  -7   2  10      396.78      409.11     44.92 o 
  -6   2  10      112.37      146.03     32.47 o 
  -5   2  10      357.68      395.31     42.22 o 
  -4   2  10     2767.22     2630.01     86.56 o 
  -3   2  10      971.88     1009.87     36.03 o 
  -2   2  10      102.97      116.75     19.89 o 
  -1   2  10     4087.82     3925.86     68.08 o 
   0   2  10     7663.68     7313.96    126.59 o 
   1   2  10     2433.89     2230.08     53.92 o 
   2   2  10        8.39       47.13     27.32 o 
   3   2  10     6653.28     6780.37     98.67 o 
   4   2  10     5967.73     5706.48    129.67 o 
   5   2  10       30.56       47.01     39.20 o 
   6   2  10     1445.95     1508.43     78.30 o 
   7   2  10     2986.39     2840.10     95.92 o 
   8   2  10     1746.08     1772.07     76.65 o 
   9   2  10       69.99      138.31     94.60 o 
  10   2  10       17.35       -1.95     26.83 o 
  11   2  10      189.52      149.40     55.04 o 
  12   2  10      266.72      232.20     55.64 o 
 -10   3  10      243.67      299.75     46.54 o 
  -9   3  10      319.16      286.13     43.62 o 
  -8   3  10      167.85      141.14     34.78 o 
  -7   3  10      425.65      454.86     46.77 o 
  -6   3  10     1055.50     1165.36     64.31 o 
  -5   3  10     1130.43     1044.94     59.27 o 
  -4   3  10      603.83      492.06     46.30 o 
  -3   3  10     1232.01     1317.35     64.25 o 
  -2   3  10     9888.00     9174.11    109.53 o 
  -1   3  10     2207.60     1914.99     47.73 o 
   0   3  10      806.83      693.24     34.36 o 
   1   3  10     2208.63     1990.63     37.70 o 
   2   3  10     9421.06     9001.79    234.63 o 
   3   3  10     1585.64     1602.23     50.42 o 
   4   3  10       53.80      109.58     37.83 o 
   5   3  10     2108.42     2084.49     79.70 o 
   6   3  10     1247.68     1252.67     73.49 o 
   7   3  10      952.12      749.49     40.32 o 
   8   3  10       81.89       56.85     33.32 o 
   9   3  10      445.02      457.11     39.09 o 
  10   3  10      300.33      349.55     45.61 o 
  11   3  10       72.34       15.75     47.24 o 
  -9   4  10       12.19       32.35     30.41 o 
  -8   4  10      225.42      234.72     40.18 o 
  -7   4  10      586.16      594.70     52.07 o 
  -6   4  10      439.34      442.05     46.11 o 
  -5   4  10      127.37      172.76     33.33 o 
  -4   4  10      749.65      718.42     53.48 o 
  -3   4  10     2934.09     2901.26     91.54 o 
  -2   4  10     1241.85     1329.62     63.61 o 
  -1   4  10      363.61      306.06     28.74 o 
   0   4  10     2264.74     1937.87     46.47 o 
   1   4  10     1507.36     1544.37     36.44 o 
   2   4  10     1738.31     1706.82     38.31 o 
   3   4  10      824.83      866.00     53.54 o 
   4   4  10     3458.17     3367.44     69.84 o 
   5   4  10       79.70       96.51     40.30 o 
   6   4  10      955.15      915.07     47.79 o 
   7   4  10      334.90      346.21     31.89 o 
   8   4  10     1572.00     1480.31     84.73 o 
   9   4  10      936.28      873.99     44.85 o 
  10   4  10      193.36      261.18     51.94 o 
  11   4  10       53.04       76.47     48.15 o 
  -9   5  10       62.05       44.19     33.52 o 
  -8   5  10      239.84      160.66     37.26 o 
  -7   5  10       35.50       16.60     26.63 o 
  -6   5  10      411.67      419.65     45.34 o 
  -5   5  10       15.13       41.14     26.27 o 
  -4   5  10     3936.93     3575.24    104.58 o 
  -3   5  10      427.06      397.58     42.26 o 
  -2   5  10      775.30      709.07     51.93 o 
  -1   5  10     1229.30     1205.65     46.55 o 
   0   5  10     1608.91     1493.92     65.01 o 
   1   5  10       57.03       23.66     19.17 o 
   2   5  10      732.99      679.46     28.88 o 
   3   5  10     1961.11     1890.34     42.47 o 
   4   5  10     4656.80     4371.51     79.39 o 
   5   5  10       75.95       96.53     25.12 o 
   6   5  10      386.26      422.49     33.09 o 
   7   5  10     1560.67     1594.79     52.31 o 
   8   5  10      619.83      649.00     39.22 o 
   9   5  10       10.81       33.50     41.24 o 
  10   5  10      100.67       54.32     44.59 o 
  11   5  10      233.15      239.17     54.34 o 
  -8   6  10       15.51      -21.11     26.23 o 
  -7   6  10      103.80      166.73     36.92 o 
  -6   6  10      564.98      436.77     47.35 o 
  -5   6  10       81.53       98.43     32.10 o 
  -4   6  10      174.76      195.18     35.47 o 
  -3   6  10     1209.82     1227.02     64.49 o 
  -2   6  10      785.68      784.04     52.77 o 
  -1   6  10      447.40      544.70     35.37 o 
   0   6  10      543.07      509.25     41.51 o 
   1   6  10       14.33       -2.87     21.71 o 
   2   6  10     1787.08     1645.17     40.59 o 
   3   6  10      464.35      459.28     37.16 o 
   4   6  10        2.01       20.58     15.98 o 
   5   6  10      396.12      324.54     29.52 o 
   6   6  10     1386.74     1201.95     84.95 o 
   7   6  10       68.11       61.44     24.94 o 
   8   6  10      230.58      257.06     48.81 o 
   9   6  10      954.80      988.40     71.52 o 
  10   6  10      427.39      507.79     61.62 o 
  11   6  10       10.43      -30.50     42.59 o 
  -8   7  10       93.77       60.82     35.09 o 
  -7   7  10      205.61      212.17     39.76 o 
  -6   7  10      105.57      111.54     34.27 o 
  -5   7  10       24.68       23.59     28.95 o 
  -4   7  10      152.62      214.45     38.02 o 
  -3   7  10      421.15      460.28     89.99 o 
  -2   7  10       31.40       11.60     21.83 o 
  -1   7  10      561.63      634.44     38.23 o 
   0   7  10     1079.34     1089.47     47.96 o 
   1   7  10      766.38      797.17     42.22 o 
   2   7  10       81.92       45.35     24.82 o 
   3   7  10     1076.23     1015.06     29.21 o 
   4   7  10     2677.28     2592.53     42.38 o 
   5   7  10     1118.12     1085.29     34.95 o 
   6   7  10        0.06       53.91     35.77 o 
   7   7  10      380.80      329.19     51.13 o 
   8   7  10     1316.62     1293.80     75.70 o 
   9   7  10      209.16      258.94     51.47 o 
  10   7  10        0.09       35.07     44.76 o 
  11   7  10      102.28       78.16     51.38 o 
  -7   8  10       15.69       29.89     31.62 o 
  -6   8  10      258.87      334.42     47.26 o 
  -5   8  10      317.74      319.78     44.83 o 
  -4   8  10      299.24      245.12     41.07 o 
  -3   8  10       96.76       63.34     26.61 o 
  -2   8  10      791.61      876.78    113.96 o 
  -1   8  10     2322.55     2396.17    113.21 o 
   0   8  10     1197.22     1123.36     48.91 o 
   1   8  10       49.93       49.31     40.82 o 
   2   8  10      996.72     1054.89     47.01 o 
   3   8  10     1756.26     1776.67     54.09 o 
   4   8  10      697.58      862.36     41.80 o 
   5   8  10      138.13       39.81     24.38 o 
   6   8  10      643.82      665.68     61.44 o 
   7   8  10      585.59      531.12     55.36 o 
   8   8  10      118.03       64.65     43.49 o 
   9   8  10       85.11       39.78     45.01 o 
  10   8  10      287.10      318.84     57.19 o 
  -6   9  10       80.74       41.48     33.57 o 
  -5   9  10       80.67       41.15     32.78 o 
  -4   9  10        9.42       -9.80     28.80 o 
  -3   9  10      513.79      530.39     40.86 o 
  -2   9  10      346.23      417.50     43.41 o 
  -1   9  10       39.68       26.95     49.39 o 
   0   9  10      304.17      398.41     39.15 o 
   1   9  10      691.10      734.18     62.41 o 
   2   9  10      249.72      290.91     30.80 o 
   3   9  10      125.24      131.93     38.82 o 
   4   9  10     1686.77     1654.62     81.32 o 
   5   9  10      311.68      329.26     32.15 o 
   6   9  10      181.30      184.16     30.66 o 
   7   9  10        0.47      -37.37     37.37 o 
   8   9  10      354.40      380.54     54.22 o 
   9   9  10      218.96      204.68     50.31 o 
  10   9  10      134.76      158.40     52.58 o 
  -5  10  10       31.71       13.89     34.33 o 
  -4  10  10      315.25      398.20     50.60 o 
  -3  10  10      142.88      148.04     31.99 o 
  -2  10  10      220.02      336.54     36.79 o 
  -1  10  10      433.98      490.26     63.35 o 
   0  10  10      405.75      481.12     37.55 o 
   1  10  10       81.28       86.37     46.92 o 
   2  10  10      231.80      252.03     51.95 o 
   3  10  10      678.15      849.48     69.85 o 
   4  10  10     1249.73     1322.03     79.27 o 
   5  10  10      113.09      158.31     44.19 o 
   6  10  10       80.11       72.22     77.07 o 
   7  10  10      259.37      294.95     35.42 o 
   8  10  10      471.55      504.52     57.62 o 
   9  10  10       30.92      -40.55     41.34 o 
  10  10  10       20.93      -47.23     47.23 o 
  -4  11  10       15.73      -34.34     66.02 o 
  -3  11  10       25.67       38.60     52.05 o 
  -2  11  10      377.53      426.25     41.67 o 
  -1  11  10      115.81      144.04     31.44 o 
   0  11  10        1.11        4.46     44.65 o 
   1  11  10       68.86      111.74     51.04 o 
   2  11  10      272.94      263.76     55.96 o 
   3  11  10       80.00      102.56     43.90 o 
   4  11  10       23.99       73.29     40.46 o 
   5  11  10       87.64       69.40     41.10 o 
   6  11  10      284.39      259.30     51.77 o 
   7  11  10      110.46       91.37     42.17 o 
   8  11  10        5.73       -4.40     42.04 o 
   9  11  10      112.90       14.31     48.83 o 
  -2  12  10       18.36       99.83     61.76 o 
  -1  12  10       34.01      135.60     57.72 o 
   0  12  10      147.35      277.64     61.15 o 
   1  12  10      202.82      235.53     56.15 o 
   2  12  10       17.92       66.22     50.15 o 
   3  12  10       70.10       83.72     45.42 o 
   4  12  10      416.29      406.22     59.41 o 
   5  12  10      242.49      185.48     49.08 o 
   6  12  10       10.34       -1.75     40.78 o 
   7  12  10       50.93       35.05     43.27 o 
   0  13  10       91.42      -13.95     54.46 o 
   1  13  10       68.14       59.22     53.50 o 
   2  13  10       69.00      131.64     53.22 o 
   3  13  10      330.46      376.20     63.42 o 
   4  13  10      202.67      209.23     56.90 o 
   5  13  10       11.20       86.56     47.30 o 
   6  13  10       71.20       28.80     45.29 o 
  -3 -12  11       98.99      114.98     42.44 o 
  -2 -12  11      122.15       92.66     43.38 o 
  -1 -12  11      360.88      459.18     56.27 o 
  -5 -11  11      289.86      329.90     51.92 o 
  -4 -11  11       28.20       27.91     37.70 o 
  -3 -11  11      324.34      258.79     48.19 o 
  -2 -11  11      836.05      938.99     67.66 o 
  -1 -11  11      319.17      344.16     49.89 o 
   0 -11  11      115.97      105.67     39.32 o 
  -6 -10  11      268.68      377.77     52.33 o 
  -5 -10  11       20.63       -1.73     32.57 o 
  -4 -10  11      342.09      458.01     53.29 o 
  -3 -10  11      682.41      741.18     60.82 o 
  -2 -10  11      106.72       82.35     37.27 o 
  -1 -10  11       82.78       56.58     36.04 o 
   0 -10  11      315.31      350.43     47.80 o 
   1 -10  11      587.88      614.52     58.30 o 
   2 -10  11       21.58        6.34     36.20 o 
  -7  -9  11        0.16      -29.59     34.15 o 
  -6  -9  11      567.55      722.63     62.14 o 
  -5  -9  11      746.53      780.30     63.10 o 
  -4  -9  11      235.71      230.25     43.71 o 
  -3  -9  11       11.11       -2.79     30.06 o 
  -2  -9  11     1332.38     1320.50     75.49 o 
  -1  -9  11     1785.34     1663.21     79.90 o 
   0  -9  11      550.03      516.84     52.55 o 
   1  -9  11       55.90       27.63     35.66 o 
   2  -9  11      507.19      419.11     51.80 o 
   3  -9  11     1126.02     1097.97     68.98 o 
  -8  -8  11       19.76       61.76     38.80 o 
  -7  -8  11     1896.55     2036.06     92.46 o 
  -6  -8  11      657.09      681.45     59.69 o 
  -5  -8  11      618.50      614.59     56.70 o 
  -4  -8  11      164.98      120.71     38.95 o 
  -3  -8  11     1145.27     1220.93     70.36 o 
  -2  -8  11     1151.99     1144.00     67.49 o 
  -1  -8  11      154.76      202.18     40.59 o 
   0  -8  11      456.61      470.38     50.91 o 
   1  -8  11     1042.85     1110.28     70.61 o 
   2  -8  11      425.17      460.78     50.74 o 
   3  -8  11      118.65       29.32     40.29 o 
   4  -8  11      311.69      558.85     56.76 o 
  -9  -7  11      126.13       84.86     39.76 o 
  -8  -7  11      296.94      324.96     49.09 o 
  -7  -7  11      982.26      891.98     65.28 o 
  -6  -7  11       61.31        3.45     32.34 o 
  -5  -7  11      490.25      542.78     52.76 o 
  -4  -7  11      871.64      811.47     56.84 o 
  -3  -7  11      571.59      528.02     51.73 o 
  -2  -7  11      584.31      589.05     52.97 o 
  -1  -7  11     1555.99     1572.54     73.91 o 
   0  -7  11      821.55      990.21     63.82 o 
   1  -7  11      358.34      323.57     45.34 o 
   2  -7  11      709.01      771.34     59.91 o 
   3  -7  11      688.04      659.09     56.59 o 
   4  -7  11      813.64      813.54     62.86 o 
   5  -7  11      131.08      114.40     43.53 o 
  -9  -6  11      583.55      592.25     58.52 o 
  -8  -6  11        3.08       41.94     37.23 o 
  -7  -6  11      120.23      129.33     38.72 o 
  -6  -6  11     1696.68     1478.68     74.59 o 
  -5  -6  11     1766.52     1685.19     78.18 o 
  -4  -6  11       91.40      113.39     35.45 o 
  -3  -6  11      311.74      378.03     46.01 o 
  -2  -6  11     2451.41     2430.61     87.84 o 
  -1  -6  11     1326.62     1251.74     67.46 o 
   0  -6  11      292.61      231.73     40.82 o 
   1  -6  11       95.06      100.71     36.74 o 
   2  -6  11     1832.58     1659.50     76.01 o 
   3  -6  11     1316.80     1191.22     69.02 o 
   4  -6  11      100.29      147.52     41.79 o 
   5  -6  11      144.48      186.39     45.22 o 
   6  -6  11      628.37      607.80     61.07 o 
   7  -6  11      194.89      222.81     49.93 o 
   8  -6  11        1.58      -14.30     57.42 o 
 -10  -5  11      287.61      340.22     51.90 o 
  -9  -5  11       16.16       67.71     37.04 o 
  -8  -5  11      259.69      263.61     44.89 o 
  -7  -5  11     1086.54     1132.00     67.27 o 
  -6  -5  11      604.39      668.40     53.95 o 
  -5  -5  11        1.17      -27.45     27.45 o 
  -4  -5  11      856.94      810.92     41.32 o 
  -3  -5  11     1566.00     1618.16     51.79 o 
  -2  -5  11      310.38      215.93     39.23 o 
  -1  -5  11      107.26       73.83     34.94 o 
   0  -5  11      548.88      444.18     51.36 o 
   1  -5  11     2106.30     2094.54     83.80 o 
   2  -5  11      618.03      672.98     56.98 o 
   3  -5  11       16.77       37.09     35.16 o 
   4  -5  11      960.60     1145.70     68.83 o 
   5  -5  11      757.53      811.48     63.51 o 
   6  -5  11      150.64      284.54     49.00 o 
   7  -5  11      116.77      121.97     41.74 o 
   8  -5  11      536.67      575.95     46.25 o 
   9  -5  11      218.27      169.20     66.74 o 
 -10  -4  11       47.21      -32.11     34.19 o 
  -9  -4  11      268.21      348.84     48.14 o 
  -8  -4  11      366.76      383.16     47.44 o 
  -7  -4  11       82.50       99.24     33.36 o 
  -6  -4  11      201.75      174.79     35.66 o 
  -5  -4  11     2207.55     2200.73     69.08 o 
  -4  -4  11     2433.32     2319.67     57.81 o 
  -3  -4  11      547.38      515.48     33.90 o 
  -2  -4  11      378.14      298.82     29.68 o 
  -1  -4  11     2716.47     2620.18     90.58 o 
   0  -4  11     3951.33     3898.07    110.00 o 
   1  -4  11       79.90       95.55     40.05 o 
   2  -4  11     1893.27     2057.09     85.33 o 
   3  -4  11     5482.91     5605.32    136.25 o 
   4  -4  11     2118.28     2024.74     85.24 o 
   5  -4  11      217.95      209.76     44.33 o 
   6  -4  11      143.82      174.95     32.85 o 
   7  -4  11      992.06     1017.84     53.52 o 
   8  -4  11      269.23      220.72     36.78 o 
   9  -4  11        7.24       21.39     33.89 o 
  -9  -3  11      303.25      384.77     49.65 o 
  -8  -3  11      105.58       54.71     31.38 o 
  -7  -3  11      761.69      792.75     55.36 o 
  -6  -3  11     1119.71     1062.25     47.26 o 
  -5  -3  11     2021.13     2122.44     55.45 o 
  -4  -3  11      192.66      257.80     27.26 o 
  -3  -3  11     3142.24     2949.72     64.41 o 
  -2  -3  11     4468.92     3979.42     76.30 o 
  -1  -3  11     2100.99     2445.73    101.00 o 
   0  -3  11       88.15      103.11     37.69 o 
   1  -3  11     3441.80     3644.19    106.87 o 
   2  -3  11     3401.12     3327.22    103.93 o 
   3  -3  11      623.57      575.98     53.34 o 
   4  -3  11      188.65      212.39     42.08 o 
   6  -3  11      789.99      820.11     44.35 o 
   7  -3  11      143.45      122.94     32.07 o 
   8  -3  11      326.77      330.30     39.81 o 
   9  -3  11      630.49      764.26    143.03 o 
  10  -3  11      186.49      201.63     32.49 o 
  -8  -2  11      422.27      398.47     32.16 o 
  -7  -2  11     1688.54     1721.56     52.27 o 
  -6  -2  11      564.49      644.75     34.58 o 
  -5  -2  11      789.25      836.85     40.13 o 
  -4  -2  11     3493.93     3484.91     69.22 o 
  -3  -2  11     4343.58     4421.98     77.79 o 
  -2  -2  11       77.78       71.82     22.48 o 
  -1  -2  11     1477.60     1609.82     49.34 o 
   0  -2  11     1769.98     1760.62     53.86 o 
   1  -2  11     3283.90     2990.30     93.60 o 
   2  -2  11       28.52       94.54     39.18 o 
   3  -2  11     4634.21     4736.76    124.64 o 
   4  -2  11     3478.93     3158.65    104.61 o 
   5  -2  11     1370.33     1484.39     50.91 o 
   6  -2  11      218.99      168.91     37.03 o 
   7  -2  11      768.83      803.46     47.13 o 
   8  -2  11      640.59      672.84     44.42 o 
   9  -2  11      233.36      194.87     35.16 o 
  10  -2  11        2.67       32.59     27.13 o 
  -9  -1  11      709.78      677.41     58.14 o 
  -8  -1  11      431.11      477.91     48.49 o 
  -7  -1  11       46.42       21.77     19.59 o 
  -6  -1  11      860.74      817.98     42.70 o 
  -5  -1  11     3291.52     3372.31     67.47 o 
  -4  -1  11     1445.35     1447.52     55.02 o 
  -3  -1  11     1071.08     1119.19     42.96 o 
  -2  -1  11     1377.10     1254.33     44.26 o 
  -1  -1  11     4526.31     4387.59     76.77 o 
   0  -1  11     1357.93     1341.90     49.21 o 
   1  -1  11        3.87      -21.45     21.45 o 
   2  -1  11      461.32      474.53     51.60 o 
   3  -1  11     2983.05     2683.08     95.32 o 
   4  -1  11      108.76      159.88     45.26 o 
   5  -1  11      206.19      199.68     29.73 o 
   6  -1  11      492.52      544.55     60.88 o 
   7  -1  11     1235.49     1297.96     51.71 o 
   8  -1  11        5.35        9.94     28.19 o 
   9  -1  11      129.09      204.06     37.03 o 
  10  -1  11      214.95      214.23     29.45 o 
  11  -1  11      158.52      136.91     34.11 o 
 -10   0  11      201.15      203.10     44.25 o 
  -9   0  11      119.10      175.76     39.45 o 
  -8   0  11       68.19      108.74     34.45 o 
  -7   0  11     1225.78     1350.72     70.02 o 
  -6   0  11      266.51      311.61     39.50 o 
  -5   0  11        7.46       -2.22     17.38 o 
  -4   0  11      301.67      295.98     26.96 o 
  -3   0  11     1297.41     1156.60     43.10 o 
  -2   0  11      653.94      645.08     37.04 o 
  -1   0  11      185.81      146.18     31.75 o 
   0   0  11      559.36      437.93     31.85 o 
   1   0  11     3537.90     3535.09     91.03 o 
   2   0  11      739.14      815.23     56.89 o 
   3   0  11       78.08       87.78     40.86 o 
   4   0  11     1189.13     1114.27     71.95 o 
   5   0  11     2234.12     2458.95     95.35 o 
   6   0  11      833.33      948.55     67.47 o 
   7   0  11       21.84       99.72     27.23 o 
   8   0  11      348.68      263.72     35.11 o 
   9   0  11      836.47      772.91     38.74 o 
  10   0  11      121.13      104.74     26.30 o 
  11   0  11        4.73       -5.86     25.16 o 
 -10   1  11        0.66       76.29     36.00 o 
  -9   1  11      188.82      179.98     39.30 o 
  -8   1  11      259.76      338.45     45.13 o 
  -7   1  11       24.65       23.87     28.77 o 
  -6   1  11      102.19      102.50     32.80 o 
  -5   1  11     1057.36      971.27     57.92 o 
  -4   1  11      727.31      695.59     34.78 o 
  -3   1  11      355.71      374.28     27.62 o 
  -2   1  11        1.19       23.15     19.45 o 
  -1   1  11     2591.50     2579.98     58.03 o 
   0   1  11     1329.11     1401.29     60.95 o 
   1   1  11     1872.14     1932.28     54.06 o 
   2   1  11      103.23      102.44     26.39 o 
   3   1  11     3910.18     4022.60    113.59 o 
   4   1  11     2213.43     2339.50     91.40 o 
   5   1  11      312.47      350.20     53.08 o 
   6   1  11       78.40       97.51     42.22 o 
   7   1  11      652.63      686.10     60.30 o 
   8   1  11      489.06      517.42     58.32 o 
   9   1  11       66.32       98.69     30.76 o 
  10   1  11       65.99       61.60     25.14 o 
  11   1  11      148.76      115.09     28.59 o 
  -9   2  11      375.49      379.66     49.06 o 
  -8   2  11      182.81      220.11     40.01 o 
  -7   2  11      141.23      167.33     36.72 o 
  -6   2  11      425.81      462.64     46.50 o 
  -5   2  11      878.04     1058.56     61.86 o 
  -4   2  11     1346.58     1445.97     68.94 o 
  -3   2  11      241.64      250.55     24.43 o 
  -2   2  11      981.94     1037.59     40.92 o 
  -1   2  11      947.01     1101.62     47.78 o 
   0   2  11      296.16      287.40     64.91 o 
   1   2  11      682.29      755.70     41.30 o 
   2   2  11     1188.88     1347.61     68.25 o 
   3   2  11     1440.69     1486.37     51.97 o 
   4   2  11       83.78      107.65     42.70 o 
   5   2  11     3002.81     2934.18     96.68 o 
   6   2  11     1091.56     1223.26     72.53 o 
   7   2  11      590.59      553.74     53.65 o 
   8   2  11       79.04      106.59     28.82 o 
   9   2  11      661.62      755.14     45.46 o 
  10   2  11      407.51      440.60     71.00 o 
  11   2  11       81.23       81.15     32.49 o 
  -9   3  11        2.73      -27.52     27.52 o 
  -8   3  11       78.34       34.03     28.99 o 
  -7   3  11      444.19      427.76     47.68 o 
  -6   3  11      217.51      277.78     40.71 o 
  -5   3  11        0.52       30.35     27.38 o 
  -4   3  11      813.27      761.64     55.31 o 
  -3   3  11     3095.47     2882.56     92.22 o 
  -2   3  11     1093.11     1078.22     41.83 o 
  -1   3  11      705.96      832.12    108.31 o 
   0   3  11     3040.58     2940.02     92.47 o 
   1   3  11     6976.08     6582.12    161.31 o 
   2   3  11     1606.51     1531.63     82.45 o 
   3   3  11      956.18      970.80     48.41 o 
   4   3  11     5130.73     4972.17    124.93 o 
   5   3  11      679.55      804.36     61.53 o 
   6   3  11     1323.05     1444.43     76.75 o 
   7   3  11      713.02      766.63     62.79 o 
   8   3  11      715.74      705.98    112.24 o 
   9   3  11      831.97      775.48     45.77 o 
  10   3  11      138.79      168.81     43.22 o 
  11   3  11       75.02       99.60     51.61 o 
  -9   4  11      263.89      186.55     43.72 o 
  -8   4  11      378.89      393.64     49.24 o 
  -7   4  11       35.39       18.60     28.92 o 
  -6   4  11      168.94      251.53     40.00 o 
  -5   4  11     1732.19     1834.74     80.18 o 
  -4   4  11     3189.13     3041.03     97.99 o 
  -3   4  11        7.51        1.15     27.38 o 
  -2   4  11      468.68      557.35     48.32 o 
  -1   4  11     4500.79     4287.65     73.90 o 
   0   4  11     3886.25     3367.91    155.72 o 
   1   4  11       10.33       58.29     23.73 o 
   2   4  11      616.21      595.91     37.13 o 
   3   4  11     4229.25     4250.63    110.00 o 
   4   4  11      899.55     1008.10     82.33 o 
   5   4  11        1.14       72.00     42.79 o 
   6   4  11      160.26      147.85     43.63 o 
   7   4  11     1177.00     1177.37     49.04 o 
   8   4  11      277.94      316.01     35.26 o 
   9   4  11       98.63      122.12     32.67 o 
  10   4  11      149.64      164.95     49.22 o 
  11   4  11      320.41      293.43     60.49 o 
  -8   5  11        6.61      -26.73     27.14 o 
  -7   5  11      168.32      211.06     41.18 o 
  -6   5  11      368.65      359.80     45.02 o 
  -5   5  11      454.32      443.11     47.06 o 
  -4   5  11      430.47      444.18     46.21 o 
  -3   5  11      514.69      460.57     46.71 o 
  -2   5  11     1457.26     1364.60     68.34 o 
  -1   5  11        7.67       22.12     29.54 o 
   0   5  11      682.51      677.59     52.54 o 
   1   5  11     2357.54     2069.87     59.63 o 
   2   5  11     2385.07     2378.46     56.22 o 
   3   5  11       75.54       78.00     20.30 o 
   4   5  11      149.46      196.73     31.08 o 
   5   5  11     2421.10     2488.99     90.73 o 
   6   5  11     2179.63     2012.58     56.93 o 
   7   5  11       17.70      -15.66     54.92 o 
   8   5  11      214.36      210.21     30.83 o 
   9   5  11     1142.95     1054.90     53.19 o 
  10   5  11      583.42      691.81     67.82 o 
  11   5  11       24.72       48.56     49.15 o 
  -8   6  11      324.55      382.11     49.98 o 
  -7   6  11      224.50      152.95     38.05 o 
  -6   6  11       11.03       -2.36     26.52 o 
  -5   6  11      232.87      302.90     43.16 o 
  -4   6  11     1191.25     1159.68     68.35 o 
  -3   6  11      134.92       70.89     30.54 o 
  -2   6  11       22.70       30.30     27.07 o 
  -1   6  11     1387.06     1240.98     65.92 o 
   0   6  11     2220.35     2281.84     87.63 o 
   1   6  11      793.47      854.83     42.05 o 
   2   6  11      165.95      136.33     21.33 o 
   3   6  11      809.24      897.69     35.29 o 
   4   6  11     2442.01     2435.89     42.25 o 
   5   6  11      610.85      597.73     35.53 o 
   6   6  11       16.78        2.07     32.78 o 
   7   6  11      758.61      778.69     42.10 o 
   8   6  11      482.71      492.28     37.51 o 
   9   6  11       65.67       43.28     43.14 o 
  10   6  11       10.34      -16.28     40.87 o 
  11   6  11      186.30      131.18     52.41 o 
  -7   7  11       20.76       58.60     35.23 o 
  -6   7  11      237.53      274.20     44.10 o 
  -5   7  11      136.11       84.03     33.51 o 
  -4   7  11      304.54      319.69     44.72 o 
  -3   7  11       21.23      -26.23     26.92 o 
  -2   7  11      633.35      834.72     59.66 o 
  -1   7  11      293.43      334.31     41.87 o 
   0   7  11      590.32      524.16     35.42 o 
   1   7  11        9.20       44.50     34.23 o 
   2   7  11      297.43      301.92     29.88 o 
   3   7  11      362.80      326.36     20.52 o 
   4   7  11       19.80       -7.78     14.91 o 
   5   7  11      686.65      709.29     27.09 o 
   6   7  11     1307.05     1159.40     45.60 o 
   7   7  11      481.23      513.71     55.85 o 
   8   7  11       21.31       17.53     40.74 o 
   9   7  11      463.58      441.00     58.11 o 
  10   7  11      223.13       81.10     47.67 o 
  -6   8  11       39.03       16.36     32.56 o 
  -5   8  11        9.83        6.74     29.88 o 
  -4   8  11       78.72      165.93     38.24 o 
  -3   8  11      271.48      357.23     46.52 o 
  -2   8  11      560.28      654.10     55.84 o 
  -1   8  11        6.72       29.46     28.76 o 
   0   8  11      764.81      849.65     57.66 o 
   1   8  11     1261.12     1294.02     51.78 o 
   2   8  11     1417.14     1332.23     49.44 o 
   3   8  11        0.25       28.45     22.83 o 
   4   8  11     1119.47      959.41     45.50 o 
   5   8  11      284.51      221.78     30.76 o 
   6   8  11      528.00      555.96     56.65 o 
   7   8  11       17.50       60.01     40.23 o 
   8   8  11      292.73      205.23     48.77 o 
   9   8  11      297.57      265.80     52.87 o 
  10   8  11      204.99      147.75     53.67 o 
  -6   9  11        1.49       -8.20     32.25 o 
  -5   9  11       56.14      108.10     38.84 o 
  -4   9  11      564.35      588.38     57.30 o 
  -3   9  11      180.83      158.65     40.02 o 
  -2   9  11        0.48       28.11     31.10 o 
  -1   9  11      306.35      316.85     91.32 o 
   0   9  11      618.54      570.18     39.69 o 
   1   9  11      288.48      264.86     49.64 o 
   2   9  11        4.67        8.34     23.16 o 
   3   9  11      750.24      765.61     61.97 o 
   4   9  11      746.51      852.13     64.29 o 
   5   9  11       81.11       48.46     27.74 o 
   6   9  11       82.61       75.46     28.35 o 
   7   9  11      254.17      210.50     47.29 o 
   8   9  11      289.14      346.01     53.99 o 
   9   9  11        0.72       30.60     45.13 o 
  10   9  11       57.97       13.76     47.71 o 
  -5  10  11       90.81       57.93     41.55 o 
  -4  10  11        8.62      -29.65     29.65 o 
  -3  10  11       64.24       91.18     37.75 o 
  -2  10  11      409.63      451.88     51.91 o 
  -1  10  11       26.36       32.47     58.71 o 
   0  10  11       38.43       64.39     34.51 o 
   1  10  11      260.98      288.78     33.00 o 
   2  10  11      624.15      758.60     65.26 o 
   3  10  11      154.43      240.96     46.38 o 
   4  10  11        4.96       11.25     34.66 o 
   5  10  11      168.31      220.36     45.42 o 
   6  10  11      539.47      523.41     59.64 o 
   7  10  11      104.95      117.44     43.71 o 
   8  10  11        8.76      -41.73     41.73 o 
   9  10  11      220.92      297.32     60.19 o 
  -3  11  11      187.65      214.47     45.69 o 
  -2  11  11       75.05       75.83     37.39 o 
  -1  11  11       49.59       26.65     27.88 o 
   0  11  11      322.90      378.05     60.29 o 
   1  11  11      219.98      272.37     52.88 o 
   2  11  11       56.07       49.05     40.70 o 
   3  11  11       53.83      119.92     42.86 o 
   4  11  11      304.31      299.18     50.75 o 
   5  11  11      144.45      207.59     49.88 o 
   6  11  11       10.44       60.98     38.98 o 
   7  11  11       71.31      140.98     47.91 o 
   8  11  11      258.83      218.27     53.11 o 
  -1  12  11      156.01      134.97     58.16 o 
   0  12  11       24.30       26.53     53.19 o 
   1  12  11        4.50       57.08     46.95 o 
   2  12  11      273.12      421.71     60.92 o 
   3  12  11      199.07      275.47     53.59 o 
   4  12  11       58.59       48.81     47.30 o 
   5  12  11       17.86       15.96     43.04 o 
   6  12  11      261.01      304.74     55.27 o 
   7  12  11      176.37      165.37     50.56 o 
   1  13  11      109.71      220.44     61.44 o 
   2  13  11      277.16      322.21     66.32 o 
   3  13  11       20.07       -0.94     47.14 o 
   4  13  11      107.68      157.49     52.69 o 
   5  13  11      209.31      266.30     59.33 o 
  -3 -11  12      382.88      310.71     51.62 o 
  -2 -11  12        1.87       55.95     38.45 o 
  -1 -11  12       58.52      -10.99     36.86 o 
   0 -11  12      880.37      827.80     66.08 o 
   1 -11  12      191.81      105.31     41.63 o 
  -5 -10  12      786.27      850.02     69.25 o 
  -4 -10  12      311.01      365.87     53.40 o 
  -3 -10  12       10.66       62.99     38.07 o 
  -2 -10  12      554.21      584.64     58.18 o 
  -1 -10  12      397.02      362.35     50.72 o 
   0 -10  12      691.24      769.46     64.31 o 
   1 -10  12       13.37       -1.82     34.64 o 
   2 -10  12       43.74       39.21     39.92 o 
  -6  -9  12      468.74      637.36     61.11 o 
  -5  -9  12      146.30      128.21     41.37 o 
  -4  -9  12       99.31       42.26     35.41 o 
  -3  -9  12      601.90      648.94     59.79 o 
  -2  -9  12      315.52      206.30     43.75 o 
  -1  -9  12        0.56      -30.43     30.43 o 
   0  -9  12       98.02       86.23     40.90 o 
   1  -9  12      882.84      764.73     64.28 o 
   2  -9  12      415.78      363.77     51.63 o 
   3  -9  12        8.35        8.70     39.65 o 
  -7  -8  12      151.83      162.39     44.45 o 
  -6  -8  12        1.09       -6.03     33.29 o 
  -5  -8  12      415.60      443.33     52.83 o 
  -4  -8  12     1028.99      937.26     66.27 o 
  -3  -8  12      599.50      495.46     53.40 o 
  -2  -8  12      212.10      170.39     41.01 o 
  -1  -8  12      965.29      839.68     62.90 o 
   0  -8  12     1460.58     1412.59     76.38 o 
   1  -8  12     1345.24     1292.35     74.52 o 
   2  -8  12      282.76      262.81     46.39 o 
   3  -8  12      665.73      590.60     61.46 o 
   4  -8  12      540.34      643.82     60.55 o 
   5  -8  12       71.61       97.68     43.42 o 
  -8  -7  12       10.03       39.09     37.67 o 
  -7  -7  12      138.05      201.41     45.45 o 
  -6  -7  12      667.31      828.56     65.48 o 
  -5  -7  12     1252.88     1513.36     79.03 o 
  -4  -7  12      142.95      173.71     42.77 o 
  -3  -7  12      416.33      428.20     49.64 o 
  -2  -7  12     1153.61      973.25     64.85 o 
  -1  -7  12      603.09      605.63     54.86 o 
   0  -7  12       29.41       82.04     37.88 o 
   1  -7  12      580.69      567.73     55.54 o 
   2  -7  12     1921.04     1994.46     87.44 o 
   3  -7  12      257.68      207.46     44.65 o 
   4  -7  12      105.73      147.54     42.78 o 
   5  -7  12      413.25      463.76     56.04 o 
   6  -7  12      518.31      580.95     61.07 o 
  -9  -6  12        0.18      -34.92     34.92 o 
  -8  -6  12      436.72      501.22     56.27 o 
  -7  -6  12      929.34      927.91     66.21 o 
  -6  -6  12      352.22      479.86     52.40 o 
  -5  -6  12        8.99       18.57     33.38 o 
  -4  -6  12     1717.51     1811.30     82.93 o 
  -3  -6  12     3712.51     3611.73    112.26 o 
  -2  -6  12       28.53       88.49     34.46 o 
  -1  -6  12      354.57      326.33     45.81 o 
   0  -6  12     3266.64     3431.45    107.89 o 
   1  -6  12     1855.43     1829.94     82.30 o 
   2  -6  12      253.47      262.78     45.14 o 
   3  -6  12      549.47      628.11     57.38 o 
   4  -6  12      725.68      751.34     62.84 o 
   5  -6  12      376.65      351.80     54.15 o 
   6  -6  12       23.07       50.49     41.29 o 
   7  -6  12       35.51       59.31     44.43 o 
  -9  -5  12      496.60      648.98     60.77 o 
  -8  -5  12      391.22      413.60     51.57 o 
  -7  -5  12       21.72       88.31     35.14 o 
  -6  -5  12      380.24      428.78     50.05 o 
  -5  -5  12     1972.24     2012.13     85.73 o 
  -4  -5  12      966.68      978.76     65.39 o 
  -3  -5  12      150.07      186.03     26.91 o 
  -2  -5  12     1147.59     1336.13     69.82 o 
  -1  -5  12      993.37     1065.16     65.22 o 
   0  -5  12      506.20      568.63     53.38 o 
   1  -5  12       75.08      121.27     37.35 o 
   2  -5  12      747.26      724.27     59.52 o 
   3  -5  12     1229.25     1135.30     70.16 o 
   4  -5  12      128.81      132.42     43.05 o 
   5  -5  12        3.58       35.78     39.92 o 
   6  -5  12      253.70      299.60     51.45 o 
   7  -5  12      320.15      342.25     57.04 o 
   8  -5  12       74.16       25.28     49.17 o 
  -9  -4  12      329.19      317.18     48.08 o 
  -8  -4  12       62.81      125.61     37.80 o 
  -7  -4  12      611.80      703.41     56.33 o 
  -6  -4  12      491.25      458.82     48.33 o 
  -5  -4  12      428.19      494.61     34.36 o 
  -4  -4  12      757.86      779.82     40.56 o 
  -3  -4  12     2063.46     2198.36    100.70 o 
  -2  -4  12      967.55      916.01     44.31 o 
  -1  -4  12        6.62      -14.40     33.40 o 
   0  -4  12     1038.81      869.61     63.04 o 
   1  -4  12     2532.85     2325.39     89.72 o 
   2  -4  12     1752.44     1427.32     71.80 o 
   3  -4  12      217.60      250.95     46.63 o 
   4  -4  12      363.98      319.20     49.34 o 
   5  -4  12      547.59      637.14     61.18 o 
   6  -4  12      784.09      705.24     64.17 o 
   7  -4  12       55.91        8.79     42.57 o 
   8  -4  12       98.20      194.24     51.19 o 
   9  -4  12      463.00      546.82     66.94 o 
  -8  -3  12      856.32      879.73     63.13 o 
  -7  -3  12      696.93      742.82     58.51 o 
  -6  -3  12       30.73       19.64     20.88 o 
  -5  -3  12      294.39      244.13     45.54 o 
  -4  -3  12     1928.55     1780.92     57.62 o 
  -3  -3  12     2639.75     2460.12     61.49 o 
  -2  -3  12      137.28       97.44     30.85 o 
  -1  -3  12      692.13      626.81     44.93 o 
   0  -3  12     1522.98     1309.11     71.75 o 
   1  -3  12     2722.46     2882.92     97.50 o 
   2  -3  12        2.63       21.60     37.56 o 
   3  -3  12      966.35      915.72     66.94 o 
   4  -3  12     1319.07     1279.64     74.00 o 
   5  -3  12     1108.38     1091.36     72.22 o 
   6  -3  12       52.28        5.32     39.12 o 
   7  -3  12      333.95      319.15     54.49 o 
   8  -3  12      339.47      425.55     59.95 o 
   9  -3  12       78.16       64.81     34.95 o 
  10  -3  12       29.40        9.70     32.10 o 
  -7  -2  12       13.36       50.71     21.73 o 
  -6  -2  12      167.04      138.80     25.17 o 
  -5  -2  12     2346.21     2396.85     80.70 o 
  -4  -2  12      505.87      552.30     33.76 o 
  -3  -2  12       41.54        1.23     21.46 o 
  -2  -2  12     1518.22     1287.02     47.81 o 
  -1  -2  12     2999.58     2881.45     68.12 o 
   0  -2  12      293.58      288.28     33.40 o 
   1  -2  12       12.22       16.02     38.43 o 
   2  -2  12     1975.21     1891.47     85.45 o 
   3  -2  12     3197.12     3381.95    109.63 o 
   4  -2  12        3.52      -26.36     39.47 o 
   5  -2  12      328.48      481.46     55.75 o 
   6  -2  12     3010.07     3012.54    108.88 o 
   7  -2  12      797.27      918.22     72.91 o 
   8  -2  12        6.01       22.06     84.93 o 
   9  -2  12      247.47      270.77     39.43 o 
  10  -2  12      389.32      413.86     55.18 o 
  -9  -1  12       68.02       71.65     35.93 o 
  -8  -1  12      267.72      210.34     39.95 o 
  -7  -1  12     1131.16     1085.80     65.62 o 
  -6  -1  12      597.96      633.36     36.44 o 
  -5  -1  12      420.54      511.98     33.37 o 
  -4  -1  12     2185.04     1996.79     54.82 o 
  -3  -1  12     4250.55     4392.31     79.14 o 
  -2  -1  12     4150.14     3937.35     75.68 o 
  -1  -1  12       15.55        2.37     21.87 o 
   0  -1  12     1211.03     1308.29     98.43 o 
   1  -1  12     4922.89     5213.26     91.33 o 
   2  -1  12     3083.56     3025.13    103.36 o 
   3  -1  12      120.12      131.59     44.93 o 
   4  -1  12     1133.98     1089.50     73.42 o 
   5  -1  12     2873.81     2867.82    103.33 o 
   6  -1  12     1824.22     1907.17     88.53 o 
   7  -1  12        2.96       47.62     42.07 o 
   8  -1  12       77.28       57.53     48.84 o 
   9  -1  12      336.30      407.13     69.97 o 
  10  -1  12       57.95       62.59     26.81 o 
  -9   0  12      295.88      280.80     47.22 o 
  -8   0  12      763.14      640.95     56.94 o 
  -7   0  12      226.89      251.08     40.73 o 
  -6   0  12        2.43       -9.43     27.14 o 
  -5   0  12     1260.33     1295.53     44.82 o 
  -4   0  12     2787.18     2873.15     63.94 o 
  -3   0  12     1686.62     1862.79     53.49 o 
  -2   0  12       24.76      -14.09     20.34 o 
  -1   0  12     2489.10     2417.25     73.59 o 
   0   0  12     1702.08     1534.82     51.85 o 
   1   0  12     1109.54      962.72     46.83 o 
   2   0  12      212.95      212.58     31.25 o 
   3   0  12     3957.90     4027.34    119.78 o 
   4   0  12      614.64      583.26     60.38 o 
   5   0  12       28.58       52.90     41.46 o 
   6   0  12      353.02      320.95     51.45 o 
   7   0  12     1078.32     1128.97     49.26 o 
   8   0  12      148.53      205.37     37.16 o 
   9   0  12        6.11       -6.29     28.29 o 
  10   0  12      117.44      109.30     27.35 o 
  11   0  12      353.59      365.58     63.81 o 
  -9   1  12      420.44      389.21     51.48 o 
  -8   1  12        8.29        5.94     30.59 o 
  -7   1  12      313.25      281.69     43.07 o 
  -6   1  12      224.46      196.61     38.16 o 
  -5   1  12      284.34      248.09     38.75 o 
  -4   1  12       11.10        3.93     17.21 o 
  -3   1  12     3507.85     3627.34    115.14 o 
  -2   1  12     1199.25     1137.41     88.70 o 
  -1   1  12       93.48       65.50     24.01 o 
   0   1  12      315.72      350.87     31.69 o 
   1   1  12     2522.42     2455.29     64.81 o 
   2   1  12     2082.64     1984.47     60.01 o 
   3   1  12     1366.07     1485.70     80.07 o 
   4   1  12      939.12     1022.41     72.40 o 
   5   1  12     2134.48     2046.13     86.29 o 
   6   1  12     1283.38     1377.24     77.62 o 
   7   1  12     1056.39     1037.20     72.04 o 
   8   1  12       43.12       -9.61     41.44 o 
   9   1  12      448.14      455.75     40.54 o 
  10   1  12      258.33      245.15     30.45 o 
  11   1  12       94.98      128.56     31.03 o 
  -9   2  12       33.97       41.63     35.69 o 
  -8   2  12      489.48      459.78     52.48 o 
  -7   2  12      355.76      433.77     49.23 o 
  -6   2  12       81.70       78.13     32.71 o 
  -5   2  12      102.99       58.02     30.81 o 
  -4   2  12     1976.55     2108.22     82.19 o 
  -3   2  12     2949.53     3049.49    141.62 o 
  -2   2  12      228.38      194.46     25.70 o 
  -1   2  12     1014.20      964.47     43.56 o 
   0   2  12      799.62      691.05     38.11 o 
   1   2  12     2125.52     2022.63     75.40 o 
   2   2  12      499.27      547.89     37.98 o 
   3   2  12     2265.59     2268.90     64.42 o 
   4   2  12      200.75      208.18     48.40 o 
   5   2  12      957.61      958.93     69.65 o 
   6   2  12        3.59      -13.62     40.44 o 
   7   2  12      464.48      488.60     57.79 o 
   8   2  12      509.54      417.36     57.71 o 
   9   2  12      201.83      178.66     34.03 o 
  10   2  12        4.35      -25.17     29.51 o 
  11   2  12      159.14      139.02     36.94 o 
  -9   3  12      175.57      181.36     43.18 o 
  -8   3  12      417.62      410.36     51.21 o 
  -7   3  12      104.00      113.78     36.74 o 
  -6   3  12       41.30      138.24     35.76 o 
  -5   3  12     1404.36     1308.43     70.38 o 
  -4   3  12      272.52      242.54     38.74 o 
  -3   3  12        1.04       16.49     27.03 o 
  -2   3  12      351.65      359.10     44.95 o 
  -1   3  12     1048.72     1102.31     44.42 o 
   0   3  12      128.13      104.64     25.73 o 
   1   3  12       82.66       33.88     30.35 o 
   2   3  12      119.22      107.00     28.17 o 
   3   3  12     5033.65     5099.92     92.10 o 
   4   3  12      311.94      274.74     49.89 o 
   5   3  12       67.05       35.15     41.13 o 
   6   3  12     1874.56     1776.18     80.67 o 
   7   3  12     1372.73     1538.77     81.94 o 
   8   3  12      153.53      166.03     33.92 o 
   9   3  12       21.47       37.45     27.99 o 
  10   3  12      287.54      228.06     37.47 o 
  11   3  12      304.62      305.26     40.23 o 
  -8   4  12        0.33      -26.36     26.36 o 
  -7   4  12      530.53      552.96     55.22 o 
  -6   4  12       78.70      113.51     35.24 o 
  -5   4  12      139.32      142.15     35.60 o 
  -4   4  12      329.17      330.01     43.34 o 
  -3   4  12     1255.98     1139.24     64.93 o 
  -2   4  12     2040.36     1968.68     80.85 o 
  -1   4  12      238.52      177.63     39.43 o 
   0   4  12      164.52      155.91     47.10 o 
   1   4  12     2043.80     1775.04     55.94 o 
   2   4  12     2118.53     2014.37     59.83 o 
   3   4  12      377.68      397.22     36.05 o 
   4   4  12      119.04       82.48     28.62 o 
   5   4  12     1325.72     1464.65     76.24 o 
   6   4  12      853.74      833.04     65.23 o 
   7   4  12      182.36      224.68     32.19 o 
   8   4  12      251.98      273.49     35.60 o 
   9   4  12      501.93      593.33    106.18 o 
  10   4  12      258.87      322.90     70.23 o 
  -8   5  12      276.94      181.84     43.15 o 
  -7   5  12      366.63      356.37     48.22 o 
  -6   5  12        4.90        2.62     27.88 o 
  -5   5  12      157.19      144.86     35.90 o 
  -4   5  12      594.41      609.14     54.50 o 
  -3   5  12      700.52      720.73     55.84 o 
  -2   5  12       77.22       65.43     31.21 o 
  -1   5  12      518.29      665.81     54.52 o 
   0   5  12     1123.31     1085.56     67.45 o 
   1   5  12      545.99      520.10     35.50 o 
   2   5  12       46.20      -13.70     25.42 o 
   3   5  12      770.39      787.38     43.14 o 
   4   5  12     2514.25     2591.78     67.27 o 
   5   5  12      100.27      130.92     42.58 o 
   6   5  12        1.12        1.46     36.05 o 
   7   5  12      849.13      830.36     45.23 o 
   8   5  12      496.19      470.24     38.89 o 
   9   5  12       57.16       53.34     30.10 o 
  10   5  12       38.52       78.10     48.52 o 
  -7   6  12       80.39      134.29     39.95 o 
  -6   6  12      288.33      219.37     41.81 o 
  -5   6  12      124.77      138.96     37.52 o 
  -4   6  12      275.85      297.98     44.06 o 
  -3   6  12      245.25      237.13     41.00 o 
  -2   6  12     1589.89     1563.23     74.70 o 
  -1   6  12      697.48      669.66     53.52 o 
   0   6  12      128.14      164.52     38.23 o 
   1   6  12      553.38      485.40     49.06 o 
   2   6  12     1397.24     1332.86     49.28 o 
   3   6  12     1642.61     1824.07     81.38 o 
   4   6  12      208.23      225.05     23.45 o 
   5   6  12     1252.04     1231.63     60.41 o 
   6   6  12     1639.57     1715.40     55.13 o 
   7   6  12      597.69      631.25     40.30 o 
   8   6  12        3.66       -3.97     27.01 o 
   9   6  12      324.71      356.41     57.47 o 
  10   6  12      364.98      352.34     61.28 o 
  -7   7  12      315.42      257.61     47.09 o 
  -6   7  12      190.35      207.34     43.01 o 
  -5   7  12        2.15        6.94     29.05 o 
  -4   7  12      116.38       76.00     34.98 o 
  -3   7  12      861.46      888.40     64.74 o 
  -2   7  12      757.47      769.20     58.75 o 
  -1   7  12       40.98       62.79     32.94 o 
   0   7  12     1383.20     1331.46     70.65 o 
   1   7  12      849.20      960.53     62.90 o 
   2   7  12     1987.87     1705.90     77.70 o 
   3   7  12      491.56      512.18     23.44 o 
   4   7  12      551.95      594.29     25.44 o 
   5   7  12      581.61      697.25     32.75 o 
   6   7  12      221.14      260.89     31.57 o 
   7   7  12      221.32      199.91     31.88 o 
   8   7  12      348.82      349.41     55.95 o 
   9   7  12      251.80      306.22     58.54 o 
  10   7  12       77.00       26.62     47.82 o 
  -6   8  12       10.89       60.72     37.15 o 
  -5   8  12      203.49      146.90     40.59 o 
  -4   8  12      338.41      300.26     47.04 o 
  -3   8  12       35.49      -11.93     30.27 o 
  -2   8  12       61.17       51.39     33.76 o 
  -1   8  12      553.22      616.35     55.75 o 
   0   8  12      766.50      784.44     60.46 o 
   1   8  12       14.44        3.73     31.88 o 
   2   8  12      379.00      356.55     47.05 o 
   3   8  12     1876.19     1964.95     95.10 o 
   4   8  12      761.60      812.06     44.31 o 
   5   8  12       22.50       33.22     24.80 o 
   6   8  12      204.51      224.15     46.87 o 
   7   8  12      733.80      862.02     68.15 o 
   8   8  12      306.30      364.05     57.40 o 
   9   8  12        2.10       45.70     46.87 o 
  10   8  12       60.19       27.37     53.05 o 
  -5   9  12       68.26       36.48     36.91 o 
  -4   9  12        2.84      -27.52     27.52 o 
  -3   9  12      330.50      328.92     48.17 o 
  -2   9  12      492.93      456.98     52.12 o 
  -1   9  12       88.43       55.73     35.95 o 
   0   9  12        2.27        8.10     32.30 o 
   1   9  12      489.87      467.74     51.44 o 
   2   9  12      610.89      686.66     41.20 o 
   3   9  12      177.23      184.89     43.54 o 
   4   9  12       27.19       19.91     33.10 o 
   5   9  12      219.04      237.81     42.87 o 
   6   9  12      366.13      361.76     51.59 o 
   7   9  12       60.25        6.61     39.44 o 
   8   9  12        3.69       -2.16     45.16 o 
   9   9  12      179.82      179.44     53.56 o 
  -4  10  12       24.87       13.64     34.32 o 
  -3  10  12      180.20      113.76     40.71 o 
  -2  10  12       12.13        0.77     31.80 o 
  -1  10  12       21.41        2.92     32.47 o 
   0  10  12      114.44       40.86     35.29 o 
   1  10  12       33.83      -15.13     32.48 o 
   2  10  12        4.53       12.34     36.36 o 
   3  10  12       81.83       83.96     42.28 o 
   4  10  12      273.84      326.42     51.26 o 
   5  10  12       70.55       83.86     38.82 o 
   6  10  12        8.31       13.03     34.88 o 
   7  10  12      227.72      199.03     47.50 o 
   8  10  12      420.76      402.87     59.25 o 
   9  10  12       62.16      -11.21     47.37 o 
  -2  11  12      159.00      191.43     46.24 o 
  -1  11  12      123.00       58.09     38.01 o 
   2  11  12      232.94      220.67     50.15 o 
   3  11  12      252.64      365.76     56.15 o 
   4  11  12      157.57      269.29     51.26 o 
   5  11  12       11.09       42.44     38.64 o 
   6  11  12      220.76      234.15     49.57 o 
   1  12  12      239.92      250.90     59.98 o 
   2  12  12      167.03      152.41     54.87 o 
   3  12  12        3.24       -5.81     41.10 o 
   4  12  12       86.31       67.97     42.76 o 
   5  12  12      176.53      198.29     53.13 o 
   6  12  12      131.18      213.39     51.83 o 
  -4 -10  13      346.86      382.36     55.59 o 
  -3 -10  13      903.57     1060.51     75.39 o 
  -2 -10  13      275.47      223.09     48.04 o 
  -1 -10  13        1.42       31.95     37.83 o 
   0 -10  13      380.85      226.54     51.06 o 
   1 -10  13      188.05      166.33     47.24 o 
   2 -10  13      362.55      404.91     55.15 o 
  -5  -9  13      290.06      340.29     50.78 o 
  -4  -9  13      647.57      646.11     62.55 o 
  -3  -9  13       51.27       25.49     36.47 o 
  -2  -9  13      216.64      182.93     44.24 o 
  -1  -9  13      256.84      334.67     50.54 o 
   0  -9  13      681.11      625.00     60.07 o 
   1  -9  13        4.79      -32.17     32.17 o 
   2  -9  13       27.56       56.47     44.16 o 
   3  -9  13      393.69      274.00     51.56 o 
   4  -9  13      231.90      241.05     50.93 o 
  -6  -8  13      622.05      626.93     62.40 o 
  -5  -8  13      282.69      229.59     48.00 o 
  -4  -8  13        0.29      -21.00     32.23 o 
  -3  -8  13      588.94      587.42     60.19 o 
  -2  -8  13      757.80      856.44     64.92 o 
  -1  -8  13      383.99      335.70     49.57 o 
   0  -8  13       67.69       70.10     40.19 o 
   1  -8  13      679.43      767.40     64.85 o 
   2  -8  13      786.26      766.90     64.17 o 
   3  -8  13      506.00      432.78     55.77 o 
   4  -8  13        0.82      -37.06     37.06 o 
   5  -8  13      287.11      260.01     55.38 o 
  -7  -7  13      710.44      545.69     60.11 o 
  -6  -7  13      406.42      428.15     52.96 o 
  -5  -7  13       21.38      -15.28     32.48 o 
  -4  -7  13      728.17      763.56     64.11 o 
  -3  -7  13     1171.82     1255.52     74.67 o 
  -2  -7  13      547.62      455.78     54.39 o 
  -1  -7  13        6.91      -29.09     33.78 o 
   0  -7  13      890.62      807.76     64.63 o 
   1  -7  13     1513.60     1483.24     79.58 o 
   2  -7  13      156.35      143.89     44.51 o 
   3  -7  13      117.19      180.94     43.86 o 
   4  -7  13      392.84      337.17     53.10 o 
   5  -7  13      192.23      240.80     51.07 o 
   6  -7  13        0.16       27.02     43.42 o 
  -8  -6  13      193.46      248.57     49.41 o 
  -7  -6  13       66.89      113.09     40.73 o 
  -6  -6  13      248.60      202.01     43.35 o 
  -5  -6  13      631.84      695.98     61.54 o 
  -4  -6  13      587.57      660.01     60.12 o 
  -3  -6  13        4.19      -31.85     31.85 o 
  -2  -6  13      581.85      466.78     50.29 o 
  -1  -6  13     1658.43     1501.46     77.59 o 
   0  -6  13      314.92      333.47     49.64 o 
   1  -6  13        0.61      -35.24     35.24 o 
   2  -6  13     1547.45     1460.22     78.39 o 
   3  -6  13     1025.93     1014.54     70.42 o 
   4  -6  13      166.21      211.85     48.41 o 
   5  -6  13       12.23       36.81     41.63 o 
   6  -6  13      511.25      497.34     63.83 o 
   7  -6  13      526.90      626.18     67.07 o 
  -8  -5  13      156.30      165.04     44.59 o 
  -7  -5  13      481.85      465.92     54.40 o 
  -6  -5  13     1267.92     1263.19     73.74 o 
  -5  -5  13      734.45      900.53     65.31 o 
  -4  -5  13      333.51      282.03     46.27 o 
  -3  -5  13     2643.93     2606.21     77.37 o 
  -2  -5  13     1809.57     1791.93     82.23 o 
  -1  -5  13      387.56      462.32     52.17 o 
   0  -5  13     1110.79     1108.53     68.79 o 
   1  -5  13     2251.61     2234.15     91.44 o 
   2  -5  13     1907.36     1788.50     83.65 o 
   3  -5  13      223.71      156.53     46.25 o 
   4  -5  13      291.96      249.26     50.41 o 
   5  -5  13      358.10      346.09     53.76 o 
   6  -5  13      284.38      489.16     61.09 o 
   7  -5  13        1.85      -25.92     41.91 o 
   8  -5  13      182.11      252.03     56.82 o 
  -9  -4  13      164.88      220.65     45.60 o 
  -8  -4  13      787.30      867.41     64.85 o 
  -7  -4  13      531.63      636.64     56.58 o 
  -6  -4  13        1.86       25.90     31.67 o 
  -5  -4  13      330.10      330.49     31.34 o 
  -4  -4  13     1558.96     1624.90     53.67 o 
  -3  -4  13      721.53      942.04    162.68 o 
  -2  -4  13      374.97      366.30     32.54 o 
  -1  -4  13      502.66      534.62     50.73 o 
   0  -4  13     1486.42     1616.93     79.00 o 
   1  -4  13      230.91      137.11     40.75 o 
   2  -4  13      735.02      934.53     67.24 o 
   3  -4  13     1348.42     1534.62     80.03 o 
   4  -4  13      681.11      745.16     63.82 o 
   5  -4  13      186.12      159.71     46.14 o 
   6  -4  13      296.02      374.53     55.09 o 
   7  -4  13      562.84      616.35     64.58 o 
   8  -4  13      503.22      525.59     66.11 o 
  -8  -3  13       10.56       32.45     34.46 o 
  -7  -3  13      183.33      114.87     37.74 o 
  -6  -3  13     1351.23     1319.41     78.80 o 
  -5  -3  13     1176.23     1278.01     49.05 o 
  -4  -3  13       19.43       19.22     20.77 o 
  -3  -3  13      754.19      764.72     41.00 o 
  -2  -3  13     4240.56     4302.47     83.88 o 
  -1  -3  13     1569.70     1541.71     53.33 o 
   0  -3  13        3.57       65.89     36.80 o 
   1  -3  13      878.67     1121.73     70.38 o 
   2  -3  13     3877.72     3487.30    109.62 o 
   3  -3  13     1623.48     1618.92     80.72 o 
   4  -3  13        8.21       97.90     42.81 o 
   5  -3  13      304.43      323.51     53.20 o 
   6  -3  13     1330.86     1274.88     80.10 o 
   7  -3  13      324.75      357.61     56.28 o 
   8  -3  13        0.02      101.92     50.31 o 
   9  -3  13      113.91       82.53     53.26 o 
  -7  -2  13      971.84     1087.38     49.40 o 
  -6  -2  13      670.34      690.01     38.68 o 
  -5  -2  13       14.31        4.91     20.47 o 
  -4  -2  13      456.62      462.04     40.58 o 
  -3  -2  13     2741.94     2754.19     76.64 o 
  -2  -2  13      798.35      787.86     40.87 o 
  -1  -2  13       26.95       42.86     23.83 o 
   0  -2  13     1215.78     1063.48     48.23 o 
   1  -2  13     1398.08     1236.22     74.12 o 
   2  -2  13      783.80      781.16     62.97 o 
   3  -2  13        9.38        8.60     37.21 o 
   4  -2  13      608.73      508.00     56.18 o 
   5  -2  13     1008.36     1069.57     73.69 o 
   6  -2  13       23.43       -6.06     40.81 o 
   7  -2  13       32.33       28.79     44.39 o 
   8  -2  13      381.91      430.05     60.57 o 
   9  -2  13      164.26      209.91     56.71 o 
  -8  -1  13      220.47      215.78     43.71 o 
  -7  -1  13       64.17       67.60     34.47 o 
  -6  -1  13       45.44       46.49     22.58 o 
  -5  -1  13      546.86      564.30     35.26 o 
  -4  -1  13      331.63      293.97     28.87 o 
  -3  -1  13     1060.71     1044.76     51.18 o 
  -2  -1  13      656.85      724.57     39.95 o 
  -1  -1  13     1270.89     1245.31     49.44 o 
   0  -1  13     1020.22      961.04     48.13 o 
   1  -1  13      448.00      428.85     91.25 o 
   2  -1  13     1194.57     1158.07     73.99 o 
   3  -1  13     2953.06     3065.63    107.76 o 
   4  -1  13     1320.91     1195.42     73.93 o 
   5  -1  13       39.36       51.32     42.17 o 
   6  -1  13      773.32      784.32     67.91 o 
   7  -1  13      828.99      957.96     73.82 o 
   8  -1  13      435.50      412.23     60.06 o 
   9  -1  13        7.94       17.87     46.07 o 
  10  -1  13      137.21      166.32     38.43 o 
  -9   0  13      311.56      340.47     51.43 o 
  -8   0  13        3.90       21.01     32.76 o 
  -7   0  13      351.85      256.22     44.12 o 
  -6   0  13      626.09      528.92     52.80 o 
  -5   0  13     1284.68     1355.82     50.58 o 
  -4   0  13        7.49      -23.75     23.75 o 
  -3   0  13      753.44      769.10     39.37 o 
  -2   0  13     2223.65     2274.67     59.98 o 
  -1   0  13     1387.79     1598.64     53.20 o 
   0   0  13       46.85       30.00     25.54 o 
   1   0  13      992.04      955.11     48.53 o 
   2   0  13     2867.31     3008.26     73.29 o 
   3   0  13     1828.92     1725.50     86.42 o 
   4   0  13       87.88       93.79     45.12 o 
   5   0  13      178.35      279.59     50.61 o 
   6   0  13      836.88      753.26     66.27 o 
   7   0  13      159.53      235.91     52.46 o 
   8   0  13       20.56       86.67     47.29 o 
   9   0  13      196.97      226.27     54.90 o 
  10   0  13      334.85      378.04     48.48 o 
  -9   1  13        6.25       -5.86     34.65 o 
  -8   1  13      193.48      235.75     45.22 o 
  -7   1  13      494.63      462.92     51.75 o 
  -6   1  13      269.98      299.69     44.75 o 
  -5   1  13        6.27      -24.30     24.30 o 
  -4   1  13     1188.64     1106.11     69.88 o 
  -3   1  13     2524.78     2578.77     76.36 o 
  -2   1  13      695.44      766.74     40.70 o 
  -1   1  13      314.60      374.17     31.93 o 
   0   1  13     2344.03     1999.00     59.29 o 
   1   1  13     2150.28     2067.60     62.53 o 
   2   1  13       37.58       16.27     40.68 o 
   3   1  13     1801.75     1947.39     90.37 o 
   4   1  13     1054.19      938.03     70.86 o 
   5   1  13     1563.07     1407.41     79.70 o 
   6   1  13       33.46       93.79     46.43 o 
   7   1  13      662.69      674.02     66.20 o 
   8   1  13      762.13      694.41     68.81 o 
   9   1  13      232.89      352.35     58.98 o 
  10   1  13        5.26        1.77     24.91 o 
  -8   2  13       94.52      181.32     44.43 o 
  -7   2  13        7.89        1.26     30.48 o 
  -6   2  13      352.19      339.50     46.29 o 
  -5   2  13     1885.71     1866.05     83.23 o 
  -4   2  13      209.75      226.05     40.17 o 
  -3   2  13      164.67      122.90     36.21 o 
  -2   2  13     2329.77     2402.31     60.54 o 
  -1   2  13     3736.34     3555.92     73.73 o 
   0   2  13      499.04      422.11     52.43 o 
   1   2  13       25.90       60.15     30.19 o 
   2   2  13     2556.14     2476.74     67.65 o 
   3   2  13     1613.77     1626.84    127.17 o 
   4   2  13      925.16      912.56     70.10 o 
   5   2  13        2.76       58.23     43.49 o 
   6   2  13     1117.48     1135.27     75.08 o 
   7   2  13     1007.74     1094.98     76.58 o 
   8   2  13       48.93       86.00     41.89 o 
   9   2  13       21.78        6.36     28.30 o 
  10   2  13      231.44      184.13     42.32 o 
  -8   3  13       63.52       76.71     37.32 o 
  -7   3  13      129.61      184.85     41.79 o 
  -5   3  13        1.82       -0.78     27.11 o 
  -4   3  13       56.65       49.15     31.35 o 
  -3   3  13     2316.39     2533.70     93.72 o 
  -2   3  13     1402.54     1486.41     76.00 o 
  -1   3  13       25.50       36.09     32.23 o 
   0   3  13      459.73      447.35     35.09 o 
   1   3  13     2259.47     1994.56     59.52 o 
   2   3  13      325.94      258.39     34.25 o 
   3   3  13      122.61      139.17     31.99 o 
   4   3  13      261.08      201.78     48.39 o 
   5   3  13     3203.45     3086.59    107.80 o 
   6   3  13      313.82      304.33     53.99 o 
   7   3  13       41.14       -0.85     41.93 o 
   8   3  13      470.30      482.08     40.86 o 
   9   3  13      408.35      479.79     42.38 o 
  10   3  13       63.26       97.42     66.96 o 
  -8   4  13      238.30      217.64     46.31 o 
  -7   4  13       28.78       20.60     32.01 o 
  -6   4  13        0.58      -17.85     28.48 o 
  -5   4  13      839.84      844.00     63.72 o 
  -4   4  13       68.20      104.52     34.43 o 
  -3   4  13      101.53       89.93     34.02 o 
  -2   4  13      111.72      153.93     38.03 o 
  -1   4  13     1724.15     1583.72     76.29 o 
   0   4  13      469.93      413.07     66.56 o 
   1   4  13      116.46       59.55     26.07 o 
   2   4  13      258.88      259.05     44.17 o 
   3   4  13     3034.15     2815.45     71.16 o 
   4   4  13      905.60      855.35     45.90 o 
   5   4  13      518.97      624.05     60.24 o 
   6   4  13       77.72       46.52     43.78 o 
   7   4  13      771.06      848.97     69.05 o 
   8   4  13      227.80      237.38     35.06 o 
   9   4  13      106.98       56.27     32.19 o 
  10   4  13       36.61       63.77     33.43 o 
  -7   5  13      201.04      263.01     48.18 o 
  -6   5  13      101.95      135.18     39.18 o 
  -5   5  13      427.91      376.41     48.96 o 
  -4   5  13       52.29       33.77     31.70 o 
  -3   5  13      532.22      494.90     51.87 o 
  -2   5  13      496.60      623.21     54.91 o 
  -1   5  13     1023.83     1170.28     71.59 o 
   0   5  13      155.84      122.59     36.71 o 
   1   5  13      126.27      129.80     62.69 o 
   2   5  13      101.59       67.04     25.73 o 
   3   5  13      642.63      547.53     69.81 o 
   4   5  13       53.86      -12.47     25.58 o 
   5   5  13      713.35      648.18     61.17 o 
   6   5  13      590.31      529.96     38.98 o 
   7   5  13      377.99      306.07     38.60 o 
   8   5  13       77.65       94.37     29.76 o 
   9   5  13      163.47      204.21     36.44 o 
  10   5  13      261.99      188.47     37.97 o 
  -7   6  13      109.84       77.37     39.88 o 
  -6   6  13       31.79       43.11     34.35 o 
  -5   6  13        4.09        6.86     30.50 o 
  -4   6  13       73.56       75.24     34.46 o 
  -3   6  13      615.86      732.12     59.49 o 
  -2   6  13       61.89       84.26     34.91 o 
  -1   6  13      310.77      331.05     46.18 o 
   0   6  13      386.42      404.28     48.25 o 
   1   6  13     1090.06     1125.12     67.01 o 
   2   6  13      169.11      150.75     39.55 o 
   3   6  13      596.17      595.61     43.42 o 
   4   6  13      211.85      237.19     32.48 o 
   5   6  13     1257.67     1243.95     70.77 o 
   6   6  13       70.19      130.39     36.38 o 
   7   6  13      296.09      267.75     33.19 o 
   8   6  13      458.01      380.47     48.03 o 
   9   6  13      406.04      448.74     42.42 o 
  10   6  13        2.37      -50.16     50.16 o 
  -6   7  13       49.53       11.79     34.38 o 
  -5   7  13      409.02      461.18     55.40 o 
  -4   7  13      261.61      280.85     46.96 o 
  -3   7  13       61.59       50.51     34.79 o 
  -2   7  13      268.44      265.56     45.47 o 
  -1   7  13     1459.58     1362.09     76.37 o 
   0   7  13      980.17      986.09     68.26 o 
   1   7  13      391.89      276.68     45.20 o 
   2   7  13      513.40      349.17     48.27 o 
   3   7  13     1344.63     1296.34     72.70 o 
   4   7  13      591.50      571.67     30.46 o 
   5   7  13        0.47       -3.84     20.11 o 
   6   7  13      244.16      180.43     30.67 o 
   7   7  13      887.23      796.14     43.99 o 
   8   7  13      236.84      329.86     56.81 o 
   9   7  13        0.31       39.19     47.20 o 
  -5   8  13      160.41      144.85     42.87 o 
  -4   8  13        1.36      -29.69     29.69 o 
  -3   8  13      210.39      267.93     45.24 o 
  -2   8  13      403.74      382.68     50.04 o 
  -1   8  13      179.59      165.46     42.05 o 
   0   8  13       36.19       39.19     35.10 o 
   1   8  13      604.93      707.36     59.48 o 
   2   8  13      823.10      760.75     61.06 o 
   3   8  13       32.71       39.09     36.40 o 
   4   8  13       67.90      -10.37     37.88 o 
   5   8  13      637.28      659.85     58.09 o 
   6   8  13      339.60      409.97     54.61 o 
   7   8  13        5.20       11.54     43.35 o 
   8   8  13       94.60      114.01     49.23 o 
   9   8  13      375.04      253.11     59.16 o 
  -4   9  13      264.99      220.96     47.92 o 
  -3   9  13      203.01      190.13     45.04 o 
  -2   9  13        8.45       -6.54     30.30 o 
  -1   9  13      256.88      293.07     47.90 o 
   0   9  13      482.78      573.87     56.69 o 
   1   9  13      235.41      283.48     47.29 o 
   2   9  13        1.46      -33.72     33.72 o 
   5   9  13      341.71      339.18     49.67 o 
   7   9  13      383.92      340.14     55.08 o 
   8   9  13      441.62      500.68     64.54 o 
   9   9  13       99.52      101.32     52.35 o 
  -3  10  13       10.20       16.05     38.17 o 
  -2  10  13      215.47      253.69     48.89 o 
  -1  10  13      244.50      271.02     48.66 o 
   0  10  13      114.04       49.19     38.63 o 
   1  10  13       22.18       58.55     38.83 o 
   5  10  13       10.79       31.87     36.57 o 
   6  10  13      126.46      202.08     44.96 o 
   8  10  13       18.52      -21.55     47.44 o 
  -2  11  13       26.93        9.97     36.69 o 
  -1  11  13        0.21       -3.85     37.59 o 
   4  11  13       99.27      168.96     48.42 o 
   5  11  13      292.47      342.00     55.87 o 
   6  11  13       81.12       47.05     42.06 o 
   4  12  13      255.73      282.87     57.42 o 
   5  12  13       21.70       58.41     47.49 o 
  -1 -10  14      494.04      442.93     58.96 o 
   0 -10  14      575.91      519.01     65.84 o 
  -4  -9  14        3.60        4.02     36.41 o 
  -3  -9  14      637.98      725.37     67.79 o 
  -2  -9  14      737.31      679.89     64.55 o 
  -1  -9  14      263.18      233.85     48.43 o 
   0  -9  14        0.39        0.49     39.05 o 
   1  -9  14      234.97      159.90     46.12 o 
   2  -9  14      537.84      496.25     61.88 o 
   3  -9  14       65.05        3.07     43.79 o 
  -5  -8  14       12.31      -35.89     35.89 o 
  -4  -8  14      838.25      822.16     69.50 o 
  -3  -8  14      370.27      368.76     54.48 o 
  -2  -8  14       50.00       51.03     38.57 o 
  -1  -8  14      294.51      354.14     51.76 o 
   0  -8  14      740.86      767.81     66.71 o 
   1  -8  14      431.20      457.36     57.59 o 
   2  -8  14        0.56       -2.71     38.03 o 
   3  -8  14      455.53      482.57     62.37 o 
   4  -8  14      658.38      702.35     69.98 o 
  -6  -7  14      492.14      419.88     55.33 o 
  -5  -7  14      509.91      407.78     54.50 o 
  -4  -7  14      467.27      491.68     58.48 o 
  -3  -7  14      105.26      145.53     44.95 o 
  -2  -7  14     1271.33     1293.95     77.27 o 
  -1  -7  14     1109.88     1041.34     70.52 o 
   0  -7  14      588.49      596.04     61.30 o 
   1  -7  14        1.15        8.99     36.96 o 
   2  -7  14      720.17      782.88     66.57 o 
   3  -7  14      436.14      486.44     59.75 o 
   4  -7  14      119.28      110.80     46.70 o 
   5  -7  14       27.55       69.30     45.91 o 
  -7  -6  14      247.44      180.20     46.68 o 
  -6  -6  14      723.05      751.66     64.97 o 
  -5  -6  14      164.39      170.44     44.65 o 
  -4  -6  14       92.33       48.87     39.57 o 
  -3  -6  14      692.91      843.27     67.86 o 
  -2  -6  14      943.74      935.39     68.08 o 
  -1  -6  14        1.58      -34.42     34.42 o 
   0  -6  14      150.94      136.62     43.27 o 
   1  -6  14      511.79      459.59     55.92 o 
   2  -6  14      495.34      545.43     58.62 o 
   3  -6  14        3.01       74.73     45.02 o 
   4  -6  14      107.58      121.76     45.66 o 
   5  -6  14      359.10      363.95     58.61 o 
   6  -6  14      109.86      106.80     47.17 o 
  -8  -5  14      355.47      426.48     56.28 o 
  -7  -5  14      158.95      196.08     44.51 o 
  -6  -5  14        2.73       11.36     33.48 o 
  -5  -5  14      333.38      246.95     47.72 o 
  -4  -5  14      833.67      763.71     64.16 o 
  -3  -5  14      224.64      227.93     30.19 o 
  -2  -5  14      191.38      170.44     42.74 o 
  -1  -5  14      880.72      818.19     65.85 o 
   0  -5  14     1030.10     1078.76     70.67 o 
   1  -5  14      148.79      108.90     38.90 o 
   2  -5  14       80.19      134.94     45.69 o 
   3  -5  14      626.98      520.92     58.87 o 
   4  -5  14      925.90      925.90     71.10 o 
   5  -5  14      351.92      372.95     56.76 o 
   6  -5  14       55.06      -12.42     41.91 o 
   7  -5  14      274.89      315.69     57.92 o 
  -8  -4  14       33.12       58.91     40.31 o 
  -7  -4  14       91.81      115.64     40.42 o 
  -6  -4  14     1006.94     1186.27     73.97 o 
  -5  -4  14      845.98      792.62     63.32 o 
  -4  -4  14      141.74      120.35     27.66 o 
  -3  -4  14       99.18       91.29     35.47 o 
  -2  -4  14     1562.98     1496.27     55.16 o 
  -1  -4  14      939.87      914.45     66.81 o 
   0  -4  14      337.70      372.01     51.99 o 
   1  -4  14       94.75      126.77     41.81 o 
   2  -4  14     1641.28     1675.69     81.33 o 
   3  -4  14      538.16      574.97     61.55 o 
   4  -4  14      128.88      147.01     47.51 o 
   5  -4  14      527.48      708.95     67.44 o 
   6  -4  14      568.75      592.33     65.06 o 
   7  -4  14       85.62        0.35     47.90 o 
   8  -4  14       38.86       55.58     52.15 o 
  -7  -3  14      545.36      467.73     51.23 o 
  -6  -3  14      423.17      423.97     35.40 o 
  -5  -3  14       21.45        7.48     21.74 o 
  -4  -3  14      622.76      604.29     39.23 o 
  -3  -3  14     1820.20     1842.02     94.66 o 
  -2  -3  14      253.17      244.28     30.31 o 
  -1  -3  14      212.74      269.10     31.56 o 
   0  -3  14     1782.61     1753.61     83.69 o 
   1  -3  14     2141.69     2171.01     92.18 o 
   2  -3  14      344.97      305.51     48.44 o 
   3  -3  14      436.14      409.15     55.91 o 
   5  -3  14     1514.22     1455.41     84.63 o 
   6  -3  14        9.35      -19.97     40.39 o 
   7  -3  14      173.52      176.37     50.94 o 
   8  -3  14      450.47      496.99     64.20 o 
  -7  -2  14        6.67        5.27     34.17 o 
  -6  -2  14      499.22      530.39     37.45 o 
  -5  -2  14     1024.70     1045.49     89.81 o 
  -4  -2  14     1518.40     1586.36     54.69 o 
  -3  -2  14      208.47      323.20     94.36 o 
  -2  -2  14     1593.63     1592.15     72.38 o 
  -1  -2  14     3225.71     3418.93     77.26 o 
   0  -2  14     1735.94     1766.91     58.71 o 
   1  -2  14      241.08      223.94     47.61 o 
   2  -2  14     1797.87     2001.71     90.87 o 
   3  -2  14     2313.91     2282.90     93.73 o 
   4  -2  14      677.44      688.37     64.40 o 
   5  -2  14        2.07        2.94     41.54 o 
   6  -2  14      783.37      936.37     74.25 o 
   7  -2  14      627.49      674.21     68.95 o 
   8  -2  14       56.97       96.86     50.95 o 
   9  -2  14        4.90       51.75     50.77 o 
  -8  -1  14       50.53       51.28     41.44 o 
  -7  -1  14      351.43      429.74     54.11 o 
  -6  -1  14      674.16      836.98     64.93 o 
  -5  -1  14      790.36      814.68     53.89 o 
  -4  -1  14      152.39      170.90     42.84 o 
  -3  -1  14     1237.13     1125.14     47.61 o 
  -2  -1  14      945.45      892.94     43.52 o 
  -1  -1  14       32.36       -0.64     23.03 o 
   0  -1  14     1290.56     1343.75    107.12 o 
   1  -1  14     1980.21     1976.93     62.31 o 
   2  -1  14     2318.63     2156.49     93.58 o 
   3  -1  14        8.97       -0.72     40.93 o 
   4  -1  14      827.41      822.12     69.10 o 
   5  -1  14      589.42      695.63     65.87 o 
   6  -1  14      682.75      751.74     70.14 o 
   7  -1  14        8.81       29.78     45.72 o 
   8  -1  14      236.16      229.20     56.10 o 
   9  -1  14      237.74      235.89     58.79 o 
  -8   0  14      323.14      300.97     51.24 o 
  -7   0  14      172.60      230.55     44.40 o 
  -6   0  14        0.71      -22.28     29.97 o 
  -5   0  14      363.32      399.67     51.01 o 
  -4   0  14     1229.77     1311.85     50.79 o 
  -3   0  14     1287.00     1295.44     62.68 o 
  -2   0  14       11.57       16.82     22.09 o 
  -1   0  14      491.92      498.02     50.16 o 
   0   0  14     1480.40     1490.75     54.90 o 
   1   0  14     1894.40     1884.38     83.43 o 
   2   0  14      260.55      296.40     33.74 o 
   3   0  14      706.47      810.69     67.48 o 
   4   0  14     1143.28     1238.81     78.43 o 
   5   0  14      791.97      842.15     73.07 o 
   6   0  14        0.49       -6.63     43.81 o 
   7   0  14      286.91      347.53     57.80 o 
   8   0  14      371.62      303.21     56.75 o 
   9   0  14      126.36       74.55     50.75 o 
  -8   1  14       58.18       70.81     39.52 o 
  -7   1  14       10.62       -7.03     32.55 o 
  -6   1  14      757.61      924.25     68.01 o 
  -5   1  14      940.37      992.85     75.29 o 
  -4   1  14      242.38      308.13     46.15 o 
  -3   1  14       30.70       46.70     25.27 o 
  -2   1  14      564.04      490.20     45.77 o 
  -1   1  14     1089.45     1062.18     60.78 o 
   0   1  14        3.79       10.42     24.43 o 
   1   1  14      106.52      147.26     29.49 o 
   2   1  14     2053.17     1934.93     71.24 o 
   3   1  14       25.38        7.85     41.56 o 
   4   1  14      407.21      458.78     60.18 o 
   5   1  14      146.59      150.27     50.37 o 
   6   1  14      459.70      467.99     64.02 o 
   7   1  14      377.87      338.04     57.99 o 
   8   1  14        5.62       -2.25     44.69 o 
   9   1  14      125.02       93.59     50.61 o 
  -8   2  14       65.89       70.40     39.94 o 
  -7   2  14      155.25      137.10     41.17 o 
  -6   2  14      181.90      143.01     39.28 o 
  -5   2  14       14.01      -18.12     29.83 o 
  -4   2  14       81.06      110.57     37.34 o 
  -3   2  14     1269.65     1207.92     73.25 o 
  -2   2  14      810.92      754.15     53.67 o 
  -1   2  14       80.25      112.72     25.65 o 
   0   2  14      922.13      981.42     46.76 o 
   1   2  14     2092.39     2068.41     62.97 o 
   2   2  14      904.42      986.38     49.04 o 
   3   2  14      193.37      214.38     33.00 o 
   4   2  14      957.11     1139.01     77.27 o 
   5   2  14     2246.92     2502.52    104.04 o 
   6   2  14      929.04      984.30     75.55 o 
   7   2  14       15.66       39.65     46.33 o 
   8   2  14      428.02      444.51     63.23 o 
   9   2  14      533.06      502.13     43.90 o 
  -7   3  14      223.16      224.44     45.61 o 
  -6   3  14      142.88      107.71     38.38 o 
  -5   3  14      266.82      213.05     42.90 o 
  -4   3  14      832.29      932.12     67.73 o 
  -3   3  14      960.76     1042.50     70.31 o 
  -2   3  14       28.20       -6.38     29.17 o 
  -1   3  14     1373.76     1413.48    104.53 o 
   0   3  14     1660.76     1485.22     71.07 o 
   1   3  14      860.21      854.05     60.70 o 
   2   3  14       12.42       39.41     27.28 o 
   3   3  14     1801.41     1953.04     63.36 o 
   4   3  14     1053.16     1091.19     75.38 o 
   5   3  14      713.41      757.00     67.29 o 
   6   3  14      107.40      139.45     50.82 o 
   7   3  14      567.92      533.63     64.01 o 
   8   3  14      171.32      134.98     50.60 o 
   9   3  14        5.55       53.80     70.83 o 
  -7   4  14       32.79       25.39     35.02 o 
  -6   4  14      170.35      179.86     41.99 o 
  -5   4  14      305.91      328.18     48.09 o 
  -4   4  14       77.84       84.37     35.35 o 
  -3   4  14      135.47      138.93     39.14 o 
  -2   4  14      591.37      689.40     59.76 o 
  -1   4  14      897.57      946.73     66.77 o 
   0   4  14       13.12        5.58     32.55 o 
   1   4  14      559.30      572.95     39.09 o 
   2   4  14     1293.71     1401.30     54.91 o 
   3   4  14      892.50      916.82     58.57 o 
   4   4  14      520.12      553.58     90.80 o 
   5   4  14     1314.92     1391.19     81.28 o 
   6   4  14      890.50      868.23     70.60 o 
   7   4  14      186.82       53.54     47.81 o 
   8   4  14       84.44      102.25     41.59 o 
   9   4  14      387.96      410.96     43.56 o 
  -7   5  14      211.06      149.88     44.85 o 
  -6   5  14       33.98      -30.16     30.16 o 
  -5   5  14       23.81       55.65     34.04 o 
  -4   5  14      502.50      611.33     58.12 o 
  -3   5  14      688.00      751.97     61.91 o 
  -2   5  14       72.83       34.53     33.05 o 
  -1   5  14      760.25      689.94     59.08 o 
   0   5  14      977.14      992.47     67.32 o 
   1   5  14     2273.13     2003.28     87.67 o 
   2   5  14        3.11       -0.59     25.57 o 
   3   5  14      245.87      240.91     51.51 o 
   4   5  14      735.12      719.51     46.17 o 
   5   5  14      916.06      920.17     71.18 o 
   6   5  14       14.16       47.64     45.01 o 
   7   5  14      128.18      187.45     33.26 o 
   8   5  14      122.31       65.83     30.76 o 
   9   5  14      225.93      204.64     60.14 o 
  -6   6  14       94.15      102.47     41.30 o 
  -5   6  14      313.82      277.62     48.32 o 
  -4   6  14      253.98      270.22     46.98 o 
  -3   6  14        0.28       22.50     32.18 o 
  -2   6  14      220.66      205.91     44.56 o 
  -1   6  14      917.82     1034.66     72.09 o 
   0   6  14      228.05      241.77     45.70 o 
   1   6  14        1.51       74.36     37.15 o 
   2   6  14      423.97      522.87     54.39 o 
   3   6  14      247.53      280.86     35.16 o 
   4   6  14        3.26       -1.72     28.35 o 
   5   6  14       46.45       33.34     59.72 o 
   6   6  14      502.58      487.01     38.83 o 
   7   6  14      650.90      537.41     41.94 o 
   8   6  14       38.97       45.41     31.65 o 
   9   6  14       35.06       39.78     30.41 o 
  -5   7  14        1.12      -17.46     33.04 o 
  -4   7  14       71.79       64.63     39.19 o 
  -3   7  14      420.21      452.95     55.13 o 
  -2   7  14      129.46       81.69     38.74 o 
  -1   7  14        0.98       76.68     37.21 o 
   0   7  14      420.32      468.20     55.37 o 
   1   7  14     1214.04     1280.26     74.68 o 
   2   7  14      363.07      389.26     51.23 o 
   3   7  14       16.65       32.70     36.19 o 
   4   7  14      256.21      298.87     27.50 o 
   5   7  14      772.54      801.54     44.22 o 
   6   7  14      377.54      403.31     51.74 o 
   7   7  14       39.89      117.28     31.75 o 
   8   7  14      173.55      167.51     34.70 o 
   9   7  14      257.26      220.28     58.81 o 
  -4   8  14      266.74      372.86     53.34 o 
  -3   8  14      133.93      143.92     43.58 o 
  -2   8  14       16.14       33.03     35.19 o 
  -1   8  14      116.97      176.69     42.82 o 
   0   8  14      378.25      234.22     45.68 o 
   1   8  14      347.75      284.81     48.18 o 
   2   8  14       10.43       68.50     38.92 o 
   3   8  14      388.82      371.13     51.68 o 
   4   8  14      450.41      445.06     56.62 o 
   6   8  14        0.31      -17.03     39.33 o 
   7   8  14      434.22      494.22     62.88 o 
   8   8  14      240.97      161.23     55.42 o 
   9   8  14       57.18        1.86     50.36 o 
  -3   9  14       43.15      105.16     41.50 o 
  -2   9  14      116.24       87.00     43.03 o 
  -1   9  14      178.50      190.52     45.57 o 
   0   9  14       55.94       69.93     40.24 o 
   1   9  14      114.22      122.05     42.74 o 
   2   9  14      232.79      193.93     45.54 o 
   7   9  14      347.51      512.23     67.27 o 
   8   9  14       17.17       15.52     48.01 o 
  -2  10  14       61.01       65.12     41.97 o 
  -1  10  14       29.16       37.66     41.10 o 
   0  10  14      207.17      143.08     45.00 o 
   1  10  14      453.78      432.33     57.82 o 
  -1  -9  15      177.04      266.01     53.52 o 
   0  -9  15      746.41      681.07     67.78 o 
  -3  -8  15       11.15       14.60     43.07 o 
  -2  -8  15      757.62      754.80     68.12 o 
  -1  -8  15      644.37      704.21     66.18 o 
   0  -8  15      399.42      321.93     54.57 o 
   1  -8  15      147.44      118.42     47.31 o 
   2  -8  15      425.05      384.18     60.42 o 
   3  -8  15      305.73      351.09     58.80 o 
  -5  -7  15       37.78       22.57     39.77 o 
  -4  -7  15      437.62      424.13     59.20 o 
  -3  -7  15     1035.68     1102.06     77.32 o 
  -2  -7  15     1005.80      950.79     72.00 o 
  -1  -7  15        0.03        9.57     36.51 o 
   0  -7  15      545.11      474.25     59.56 o 
   1  -7  15     1394.17     1313.12     80.94 o 
   2  -7  15      412.90      410.68     59.56 o 
   3  -7  15       25.52      120.56     46.86 o 
   4  -7  15      335.70      494.64     61.81 o 
  -6  -6  15       24.04       20.55     38.08 o 
  -5  -6  15      430.85      458.37     58.14 o 
  -4  -6  15     1275.70     1388.93     84.01 o 
  -3  -6  15      166.49      160.30     47.01 o 
  -2  -6  15      108.70       61.58     41.65 o 
  -1  -6  15     1009.07      996.16     72.18 o 
   0  -6  15      962.17     1052.19     72.97 o 
   1  -6  15       59.95      117.82     44.95 o 
   2  -6  15      177.36      243.48     49.89 o 
   3  -6  15      273.68      274.11     52.73 o 
   4  -6  15      365.07      447.34     60.45 o 
   5  -6  15        3.21       66.94     46.36 o 
   6  -6  15       65.45       77.11     51.34 o 
  -7  -5  15      104.88      108.18     43.27 o 
  -6  -5  15      627.64      576.94     60.03 o 
  -5  -5  15      139.75      136.63     43.73 o 
  -4  -5  15        7.11      -18.26     36.37 o 
  -3  -5  15      808.48      803.91     45.63 o 
  -2  -5  15      976.10      912.08     70.52 o 
  -1  -5  15      166.07      185.36     48.75 o 
   0  -5  15       96.27      133.80     44.15 o 
   1  -5  15      637.48      694.33     64.89 o 
   2  -5  15      436.69      422.51     57.24 o 
   3  -5  15       70.38       31.16     42.21 o 
   4  -5  15        3.57       15.87     42.08 o 
   5  -5  15      462.06      441.70     61.76 o 
   6  -5  15      400.78      443.41     63.44 o 
  -7  -4  15      546.63      511.50     59.79 o 
  -6  -4  15       55.49      110.08     40.51 o 
  -5  -4  15       43.50      -32.79     32.79 o 
  -4  -4  15      779.43      772.70     44.50 o 
  -3  -4  15      793.12      867.60     48.10 o 
  -2  -4  15       54.27       30.26     25.19 o 
  -1  -4  15      126.01      125.21     43.99 o 
   0  -4  15      781.20      754.34     65.46 o 
   1  -4  15      808.65      793.15     67.72 o 
   2  -4  15      185.43      154.88     47.77 o 
   3  -4  15        4.88       -4.79     40.98 o 
   4  -4  15      859.09      854.33     71.94 o 
   5  -4  15      284.65      294.11     55.24 o 
   6  -4  15       40.22       86.26     49.83 o 
   7  -4  15       81.51       87.53     50.35 o 
  -7  -3  15       36.58       80.94     39.01 o 
  -6  -3  15      355.49      289.34     48.44 o 
  -5  -3  15       75.46       65.12     25.66 o 
  -4  -3  15      577.07      630.29     41.38 o 
  -3  -3  15        1.55      -24.30     36.53 o 
  -2  -3  15      442.59      499.56     56.21 o 
  -1  -3  15      448.86      414.77     37.11 o 
   0  -3  15      896.54      843.71     68.05 o 
   1  -3  15       42.17       93.48     44.18 o 
   2  -3  15      431.62      466.45     58.73 o 
   3  -3  15      480.34      460.32     60.11 o 
   4  -3  15      351.84      321.48     52.33 o 
   5  -3  15      166.04      134.95     47.51 o 
   6  -3  15      632.20      722.73     70.45 o 
   7  -3  15      584.91      538.79     66.81 o 
   8  -3  15       97.86      107.74     58.57 o 
  -7  -2  15      169.58      186.41     45.07 o 
  -6  -2  15      772.05      692.59     43.00 o 
  -5  -2  15      123.45      127.71     28.55 o 
  -4  -2  15       75.35       69.14     25.65 o 
  -3  -2  15      879.74      814.88     43.99 o 
  -2  -2  15     1861.70     1955.11     63.68 o 
  -1  -2  15      226.47      258.01     32.48 o 
   0  -2  15      440.45      421.19     82.42 o 
   1  -2  15     2607.97     2729.12    106.08 o 
   2  -2  15     2512.15     2460.51    103.00 o 
   3  -2  15       77.58       74.05     45.28 o 
   4  -2  15       81.44       91.68     43.18 o 
   5  -2  15     1170.84     1118.43     78.86 o 
   6  -2  15      634.83      516.99     64.43 o 
   7  -2  15       23.21       46.50     47.63 o 
   8  -2  15       61.19       81.18     52.49 o 
  -7  -1  15      315.04      357.45     54.31 o 
  -6  -1  15       88.21       98.84     40.12 o 
  -5  -1  15      355.06      416.23     36.13 o 
  -4  -1  15     1415.34     1467.01     55.89 o 
  -3  -1  15     1453.09     1570.62     56.91 o 
  -2  -1  15      103.70      160.48     28.50 o 
  -1  -1  15      390.61      317.14     34.12 o 
   0  -1  15     2153.84     2099.51     64.41 o 
   1  -1  15     1036.28     1126.60    142.60 o 
   2  -1  15      175.95      217.85     52.43 o 
   3  -1  15      278.51      320.92     55.83 o 
   4  -1  15      881.26      922.51     74.86 o 
   5  -1  15      266.90      326.83     57.68 o 
   6  -1  15      244.88      292.87     55.42 o 
   7  -1  15      574.39      655.65     70.98 o 
   8  -1  15      260.22      239.27     58.37 o 
  -7   0  15        0.49       56.69     39.42 o 
  -6   0  15      983.51     1062.64     77.69 o 
  -5   0  15      647.55      681.09     62.22 o 
  -4   0  15       29.02       23.70     41.90 o 
  -3   0  15      371.58      423.45     35.61 o 
  -2   0  15     1919.38     1913.75     60.04 o 
  -1   0  15      633.67      665.88     40.66 o 
   0   0  15        6.59       16.03     26.94 o 
   1   0  15     2430.69     2544.95     70.98 o 
   2   0  15     2069.15     2096.82     95.36 o 
   3   0  15      787.82      847.51     71.00 o 
   4   0  15       13.92       79.42     47.93 o 
   5   0  15      373.14      296.39     57.92 o 
   6   0  15     1170.13     1140.05     83.19 o 
   7   0  15      301.81      296.31     57.50 o 
   8   0  15        0.32       31.31     47.92 o 
  -7   1  15      884.20      890.85     72.07 o 
  -6   1  15      126.69      243.05     48.12 o 
  -5   1  15       14.99      -22.55     32.52 o 
  -4   1  15     1428.64     1465.23     81.62 o 
  -3   1  15     1593.51     1463.64     79.35 o 
  -2   1  15      532.02      595.29     39.04 o 
  -1   1  15       10.01      -13.31     37.93 o 
   0   1  15     1363.83     1254.78     51.92 o 
   1   1  15     2638.34     2449.06     74.73 o 
   2   1  15       48.48      121.10     30.60 o 
   3   1  15      252.88      253.03     54.79 o 
   4   1  15     1375.29     1410.15     85.38 o 
   5   1  15      724.59      941.55     77.96 o 
   6   1  15      181.58      318.60     58.99 o 
   7   1  15       46.49       36.28     49.85 o 
   8   1  15      368.90      497.40     65.51 o 
   9   1  15      156.56      271.58     61.46 o 
  -7   2  15      209.78      216.11     48.83 o 
  -6   2  15      283.30      394.00     53.13 o 
  -5   2  15      239.45      328.29     50.90 o 
  -4   2  15      509.97      538.60     57.92 o 
  -3   2  15      139.80      107.50     39.87 o 
  -2   2  15      383.43      286.39     45.81 o 
  -1   2  15      320.71      303.63     36.31 o 
   0   2  15      267.74      267.82     32.97 o 
   1   2  15       38.52       46.78     27.65 o 
   2   2  15     1349.46     1350.34    101.26 o 
   3   2  15      396.47      389.20     39.96 o 
   4   2  15      753.24      899.85     75.02 o 
   5   2  15      134.77      195.67     55.02 o 
   6   2  15      624.35      586.52     67.87 o 
   7   2  15      584.49      672.76     69.83 o 
   8   2  15      267.51      258.90     59.48 o 
   9   2  15        0.32       17.90     34.09 o 
  -7   3  15       37.30       23.48     39.14 o 
  -6   3  15      233.42      281.03     50.71 o 
  -5   3  15      155.13      144.58     43.35 o 
  -4   3  15       54.54       29.75     34.53 o 
  -3   3  15      193.12      202.56     43.70 o 
  -2   3  15      772.59      666.42     59.38 o 
  -1   3  15      583.78      504.95     54.54 o 
   0   3  15        1.75       -8.63     24.16 o 
   1   3  15      241.60      159.95     30.05 o 
   2   3  15     2649.76     2619.86     74.12 o 
   3   3  15      242.13      310.19     46.68 o 
   4   3  15       24.64       22.84     50.41 o 
   5   3  15      416.95      371.60     59.54 o 
   6   3  15     1212.80     1173.59     82.22 o 
   7   3  15      139.83       70.64     51.17 o 
   8   3  15       51.15       42.36     50.67 o 
   9   3  15      258.45      298.25     42.16 o 
  -6   4  15      119.38      127.17     42.82 o 
  -5   4  15        1.77      -20.22     31.10 o 
  -4   4  15      403.84      350.64     50.62 o 
  -3   4  15      620.34      645.98     61.07 o 
  -2   4  15      168.07      164.55     42.71 o 
  -1   4  15       37.04       29.00     35.55 o 
   0   4  15      436.57      452.83     53.13 o 
   1   4  15     1222.61     1105.35     51.80 o 
   2   4  15       21.67        9.31     28.59 o 
   3   4  15       82.28       71.51     30.90 o 
   4   4  15      824.48      829.99     72.29 o 
   5   4  15      441.05      483.74     61.82 o 
   6   4  15        1.19       27.51     48.45 o 
   7   4  15      131.08      111.03     53.11 o 
   8   4  15      289.93      160.92     36.93 o 
   9   4  15        6.49        0.99     33.45 o 
  -6   5  15       34.29       36.55     37.97 o 
  -5   5  15      233.90      250.74     48.66 o 
  -4   5  15      143.27      213.54     45.70 o 
  -3   5  15        4.01       40.74     34.88 o 
  -2   5  15      411.96      433.75     54.21 o 
  -1   5  15      471.80      499.78     56.18 o 
   0   5  15      670.42      711.59     62.35 o 
   1   5  15      106.55      133.79     41.62 o 
   2   5  15      802.89      824.48     46.11 o 
   3   5  15      722.93      665.64     91.14 o 
   4   5  15       57.71      126.94     50.55 o 
   5   5  15       26.38       70.47     47.06 o 
   6   5  15      621.60      627.34     70.23 o 
   7   5  15      547.78      600.77     45.50 o 
   8   5  15       77.78      106.13     32.55 o 
   9   5  15       43.84       93.73     53.21 o 
  -5   6  15       81.75       60.15     40.26 o 
  -4   6  15       60.01       66.86     38.34 o 
  -3   6  15      503.55      516.87     57.85 o 
  -2   6  15      460.93      470.52     57.37 o 
  -1   6  15       11.19       93.44     39.89 o 
   0   6  15      257.59      235.38     47.02 o 
   1   6  15     1590.12     1482.44     82.37 o 
   2   6  15      330.79      329.20     52.07 o 
   3   6  15        6.06       64.47     40.41 o 
   4   6  15      167.97      196.73     57.75 o 
   5   6  15      445.20      567.62     66.75 o 
   6   6  15      197.13      265.06     36.66 o 
   7   6  15       13.94      -29.45     29.45 o 
   8   6  15      155.01      229.47     49.16 o 
   9   6  15      167.46      205.17     37.53 o 
  -4   7  15      175.20      236.45     49.60 o 
  -3   7  15      109.37      -25.46     32.09 o 
  -2   7  15       11.52       16.79     36.21 o 
  -1   7  15      309.34      238.27     47.59 o 
   0   7  15      180.99      174.10     45.30 o 
   1   7  15       96.39      110.96     43.62 o 
   2   7  15      198.04      135.11     42.78 o 
   3   7  15      751.74      832.98     69.92 o 
   4   7  15      298.97      313.81     54.31 o 
   5   7  15      202.15      210.97     32.35 o 
   6   7  15      110.66      101.49     46.73 o 
   7   7  15      584.09      589.63     45.74 o 
   8   7  15      275.74      250.52     38.49 o 
  -3   8  15      167.40      186.40     49.35 o 
  -2   8  15      261.02      383.34     55.25 o 
  -1   8  15      259.35      260.71     50.67 o 
   0   8  15        2.46        1.34     37.41 o 
   1   8  15      148.07      115.77     43.96 o 
   2   8  15      459.39      482.34     57.69 o 
   3   8  15      362.97      432.93     55.50 o 
   4   8  15        2.52        3.27     39.20 o 
   6   8  15      277.27      253.89     40.10 o 
   7   8  15      195.51      243.19     38.03 o 
   8   8  15       20.92       93.60     54.19 o 
  -2   9  15       31.51       51.00     42.48 o 
  -1   9  15        0.40       23.28     41.53 o 
   0   9  15      101.41      127.10     44.63 o 
   1   9  15      253.46      228.93     49.06 o 
   2   9  15       22.79       17.05     39.01 o 
  -1  10  15      356.58      441.07     61.64 o 
   0  10  15       85.82       67.46     44.16 o 
   1  10  15        2.85      -31.14     37.40 o 
  -3  -7  16       91.11      145.65     50.42 o 
  -2  -7  16      109.35      120.91     49.08 o 
  -1  -7  16      491.08      495.85     60.92 o 
   0  -7  16      509.08      425.75     59.26 o 
   1  -7  16       11.16       -3.39     42.58 o 
   2  -7  16      239.09      228.66     54.79 o 
   3  -7  16      489.90      462.28     63.92 o 
  -5  -6  16      307.05      282.42     59.18 o 
  -4  -6  16        7.80      -10.59     39.39 o 
  -3  -6  16      573.14      588.87     64.76 o 
  -2  -6  16     1545.57     1607.92     90.28 o 
  -1  -6  16      684.43      737.35     68.83 o 
   0  -6  16        3.74       13.18     41.13 o 
   1  -6  16      814.23      737.59     69.54 o 
   2  -6  16      711.53      758.46     70.76 o 
   3  -6  16      338.20      262.25     55.30 o 
   4  -6  16        8.36       71.88     50.45 o 
  -6  -5  16      147.93       86.56     44.21 o 
  -5  -5  16       20.93       27.70     42.65 o 
  -4  -5  16      811.98      792.58     71.36 o 
  -3  -5  16      638.74      594.85     64.96 o 
  -2  -5  16      247.11      241.24     51.41 o 
  -1  -5  16      141.82      156.71     48.18 o 
   0  -5  16      871.26      836.34     71.54 o 
   1  -5  16      459.74      413.31     59.96 o 
   2  -5  16        0.29      -35.04     38.98 o 
   3  -5  16      249.55      253.41     52.51 o 
   4  -5  16      661.69      739.14     71.24 o 
   5  -5  16      168.82      227.75     56.44 o 
  -6  -4  16      232.22      204.29     50.41 o 
  -5  -4  16      629.77      614.73     64.47 o 
  -4  -4  16      287.65      292.37     36.22 o 
  -3  -4  16      351.14      368.35     38.02 o 
  -2  -4  16     1491.21     1508.67     59.19 o 
  -1  -4  16     1203.77     1350.26     82.32 o 
   0  -4  16      615.21      572.94     63.99 o 
   1  -4  16      238.85      212.57     51.46 o 
   2  -4  16      987.29     1010.66     74.89 o 
   3  -4  16      626.12      701.12     69.44 o 
   4  -4  16      134.36      120.60     49.14 o 
   5  -4  16       70.32       32.87     47.55 o 
   6  -4  16      522.43      680.74     75.38 o 
  -6  -3  16      532.06      590.08     60.39 o 
  -5  -3  16       92.68       82.55     57.55 o 
  -4  -3  16      212.39      175.10     30.40 o 
  -3  -3  16      655.44      771.34     45.70 o 
  -2  -3  16      710.64      776.28     46.44 o 
  -1  -3  16       28.20       74.53     27.59 o 
   0  -3  16      174.88      211.26     49.79 o 
   1  -3  16     1314.30     1278.04     80.38 o 
   2  -3  16      564.35      535.76     62.57 o 
   3  -3  16        9.99       56.94     42.56 o 
   4  -3  16      128.92      137.47     49.31 o 
   5  -3  16      342.43      442.71     61.53 o 
   6  -3  16      228.59      184.80     54.94 o 
  -6  -2  16        2.65       17.99     35.60 o 
  -5  -2  16      108.95      142.28     29.66 o 
  -4  -2  16      466.56      448.79     38.66 o 
  -3  -2  16       20.60       21.04     24.54 o 
  -2  -2  16       61.51       51.58     36.49 o 
  -1  -2  16      326.41      361.18     52.13 o 
   0  -2  16     1142.22     1098.25     53.27 o 
   1  -2  16       14.95        0.35     41.80 o 
   2  -2  16      344.36      376.65     59.18 o 
   3  -2  16      324.44      326.34     58.79 o 
   4  -2  16      582.83      532.66     60.23 o 
   5  -2  16       20.72      -14.89     43.52 o 
   6  -2  16      155.62       78.65     48.04 o 
   7  -2  16      518.01      579.51     71.22 o 
  -7  -1  16       77.23      114.80     45.35 o 
  -6  -1  16      578.86      562.02     61.75 o 
  -5  -1  16      239.03      236.87     47.42 o 
  -4  -1  16      138.89      225.05     35.11 o 
  -3  -1  16      164.33      139.16     29.59 o 
  -2  -1  16     1404.33     1480.09     58.54 o 
  -1  -1  16      449.00      416.37     38.60 o 
   0  -1  16      280.66      290.45     35.67 o 
   1  -1  16     1073.16      974.59     51.86 o 
   2  -1  16      523.22      622.97     67.16 o 
   3  -1  16      618.84      661.70     69.30 o 
   4  -1  16       79.01       67.00     49.95 o 
   5  -1  16       66.85      114.11     50.98 o 
   6  -1  16      466.40      476.91     65.63 o 
   7  -1  16      132.13      251.92     57.49 o 
  -7   0  16      346.65      341.28     57.88 o 
  -6   0  16      169.07      170.75     47.60 o 
  -5   0  16        3.65       12.77     35.10 o 
  -4   0  16      423.67      382.27     52.22 o 
  -3   0  16      633.12      612.22     49.91 o 
  -2   0  16      489.33      490.62     38.71 o 
  -1   0  16        2.50       10.40     24.60 o 
   0   0  16      883.92      817.86     47.49 o 
   1   0  16      602.67      581.93     43.76 o 
   2   0  16      600.77      520.23     64.00 o 
   3   0  16       68.69       23.42     47.51 o 
   4   0  16      668.99      785.02     74.13 o 
   5   0  16      490.18      497.41     67.44 o 
   6   0  16       20.53      -31.90     48.39 o 
   7   0  16      170.77      175.02     56.11 o 
   8   0  16      450.81      459.96     70.79 o 
  -6   1  16       83.59       98.93     44.87 o 
  -5   1  16      482.67      567.16     61.32 o 
  -4   1  16      598.40      656.29     62.91 o 
  -3   1  16        1.60        4.12     33.25 o 
  -2   1  16      864.45      932.07     48.25 o 
  -1   1  16     1451.62     1416.09     69.28 o 
   0   1  16     1101.57     1171.70     96.71 o 
   1   1  16        0.52      -16.07     27.01 o 
   2   1  16      651.44      697.75     48.14 o 
   3   1  16     1464.32     1516.85     89.52 o 
   4   1  16      935.03      876.02     76.37 o 
   5   1  16       20.24      -18.80     48.10 o 
   6   1  16      426.76      510.10     69.02 o 
   7   1  16      561.44      812.96     77.66 o 
   8   1  16      232.01      279.20     60.87 o 
  -6   2  16      353.54      460.55     62.38 o 
  -5   2  16      321.10      435.10     57.74 o 
  -4   2  16       16.35      -32.07     32.18 o 
  -3   2  16      550.42      550.59     58.07 o 
  -2   2  16     1277.35     1326.51     80.73 o 
  -1   2  16      400.34      404.33     35.68 o 
   0   2  16       52.50       30.00     26.37 o 
   1   2  16     1279.35     1219.74     57.72 o 
   2   2  16     1455.29     1537.48     80.21 o 
   3   2  16       53.94      -22.87     44.89 o 
   4   2  16      227.28      207.95     56.88 o 
   5   2  16      711.85      759.23     74.41 o 
   6   2  16      527.84      545.60     70.16 o 
   7   2  16       18.00      -17.74     51.36 o 
   8   2  16      250.10      293.97     64.92 o 
  -6   3  16       12.23        8.49     39.62 o 
  -5   3  16      134.78      166.60     46.56 o 
  -4   3  16      548.83      668.95     65.68 o 
  -3   3  16      424.49      393.67     54.35 o 
  -2   3  16       33.28       70.56     38.35 o 
  -1   3  16      138.26      155.66     43.33 o 
   0   3  16     1305.39     1145.99     53.46 o 
   1   3  16      499.30      434.00     38.96 o 
   2   3  16       94.56       65.99     30.45 o 
   3   3  16      706.27      743.98     48.34 o 
   4   3  16     1317.18     1330.19     87.09 o 
   5   3  16      530.15      589.67     68.16 o 
   6   3  16       13.66       36.30     50.78 o 
   7   3  16      188.59      205.08     57.29 o 
   8   3  16      506.74      695.61     79.56 o 
  -5   4  16      487.14      510.10     65.30 o 
  -4   4  16       74.63      101.12     43.00 o 
  -3   4  16       20.28       12.08     35.05 o 
  -2   4  16      593.42      612.12     61.21 o 
  -1   4  16      786.62      845.79     68.05 o 
   0   4  16      329.36      287.33     50.12 o 
   1   4  16       34.19      109.05     40.63 o 
   2   4  16      533.31      562.47     43.30 o 
   3   4  16      390.69      323.24     39.22 o 
   4   4  16       35.31       90.68     50.28 o 
   5   4  16       24.16      -27.60     47.06 o 
   6   4  16      443.19      525.93     66.92 o 
   7   4  16      212.04      235.31     58.47 o 
   8   4  16        0.49       17.42     36.39 o 
  -5   5  16       47.44       29.38     39.29 o 
  -4   5  16      162.22      253.73     51.80 o 
  -3   5  16      181.64      136.11     44.87 o 
  -2   5  16       61.30        4.96     36.94 o 
  -1   5  16       34.46       62.53     39.57 o 
   0   5  16      520.73      593.54     60.92 o 
   1   5  16      447.93      380.71     53.68 o 
   2   5  16      141.57      169.78     46.21 o 
   3   5  16        3.43        0.85     30.00 o 
   4   5  16      361.38      338.86     39.90 o 
   5   5  16      304.27      252.43     57.71 o 
   6   5  16      175.86      237.98     57.43 o 
   7   5  16        6.83       -3.52     31.67 o 
   8   5  16      170.40      169.47     38.51 o 
  -4   6  16      208.22      273.70     52.26 o 
  -3   6  16       76.13       77.26     43.49 o 
  -2   6  16       85.72       72.59     42.16 o 
  -1   6  16      192.78      163.71     46.10 o 
   0   6  16      489.42      375.76     56.10 o 
   1   6  16      162.42      150.09     45.62 o 
   2   6  16      177.35      175.22     45.46 o 
   3   6  16      305.25      254.73     52.94 o 
   4   6  16      344.50      337.06     63.49 o 
   5   6  16      214.63      288.41     56.78 o 
   6   6  16       56.61       44.86     31.50 o 
   7   6  16      344.15      333.08     40.67 o 
   8   6  16      254.04      351.82     43.01 o 
  -3   7  16       27.93       38.95     41.17 o 
  -2   7  16      130.85      122.38     46.23 o 
  -1   7  16      213.82      259.15     51.61 o 
   0   7  16        6.40      -12.12     36.08 o 
   1   7  16       45.29      -14.71     38.88 o 
   2   7  16      383.15      543.69     59.65 o 
   3   7  16      146.17      106.07     47.70 o 
   4   7  16       28.05       -4.49     41.47 o 
   5   7  16       84.97       89.39     33.17 o 
   6   7  16      387.86      407.68     61.20 o 
   7   7  16       55.51       65.82     33.56 o 
   8   7  16       59.88       55.61     43.41 o 
  -2   8  16       32.70       69.21     45.07 o 
  -1   8  16        6.92       34.66     42.96 o 
   0   8  16      201.97      289.87     53.55 o 
   1   8  16      297.91      277.59     51.34 o 
   2   8  16       34.92       17.82     41.31 o 
   3   8  16       60.69      -38.75     38.75 o 
   4   8  16      632.63      619.48     68.09 o 
   7   8  16      184.85      136.30     36.37 o 
  -1   9  16      319.96      353.10     59.71 o 
   0   9  16      166.44      144.90     49.70 o 
   1   9  16        9.53      -37.49     37.49 o 
   2   9  16      154.02      169.45     50.00 o 
   3   9  16      300.11      347.35     56.74 o 
  -2  -6  17       14.80      -18.95     42.48 o 
  -1  -6  17      150.93      181.18     52.99 o 
   0  -6  17      550.12      567.07     69.06 o 
   1  -6  17      181.05      197.89     56.43 o 
   2  -6  17        4.85       44.92     47.58 o 
  -4  -5  17      282.16      288.13     56.89 o 
  -3  -5  17       57.78       61.56     44.96 o 
  -2  -5  17      338.75      361.62     58.24 o 
  -1  -5  17     1082.13     1210.26     83.89 o 
   0  -5  17      565.98      631.03     68.46 o 
   1  -5  17       67.54       76.89     46.40 o 
   2  -5  17      277.12      293.37     57.29 o 
   3  -5  17      497.12      465.81     64.02 o 
  -5  -4  17       29.74        3.47     41.10 o 
  -4  -4  17      116.70      137.29     32.44 o 
  -3  -4  17      659.89      796.76     49.62 o 
  -2  -4  17      379.51      352.99     56.46 o 
  -1  -4  17       97.91      142.27     49.90 o 
   0  -4  17      318.44      371.76     58.09 o 
   1  -4  17     1233.69     1176.45     82.04 o 
   2  -4  17      162.21      147.38     49.83 o 
   3  -4  17        0.75      117.66     49.58 o 
   4  -4  17      399.22      437.14     64.43 o 
   5  -4  17      691.83      795.92     78.13 o 
  -5  -3  17      564.43      595.18    111.49 o 
  -4  -3  17      853.82      887.64     51.75 o 
  -3  -3  17      131.25      159.09     32.31 o 
  -2  -3  17       44.72       -3.16     26.25 o 
  -1  -3  17      971.94      961.53     51.65 o 
   0  -3  17     2047.04     1988.09     99.41 o 
   1  -3  17      131.91       78.95     48.44 o 
   2  -3  17      120.80       65.95     46.57 o 
   3  -3  17      580.72      512.71     65.17 o 
   4  -3  17      747.89      794.61     74.43 o 
   5  -3  17       40.53       68.65     53.27 o 
  -6  -2  17      465.15      478.80     60.64 o 
  -5  -2  17      381.69      458.96     41.50 o 
  -4  -2  17       40.23       71.21     59.50 o 
  -3  -2  17      346.74      315.64     36.70 o 
  -2  -2  17      493.47      547.87     47.91 o 
  -1  -2  17      767.27      849.97     51.38 o 
   0  -2  17       21.13       25.50     43.55 o 
   1  -2  17      811.15      892.39     75.00 o 
   2  -2  17      635.69      756.48     74.51 o 
   3  -2  17      109.13      143.00     50.34 o 
   4  -2  17        6.25       72.67     49.80 o 
   5  -2  17      404.06      461.50     65.43 o 
   6  -2  17      407.15      410.54     65.52 o 
  -6  -1  17       73.30      100.71     45.11 o 
  -5  -1  17      117.76      104.18     42.63 o 
  -4  -1  17      596.72      594.95     43.58 o 
  -3  -1  17      475.83      531.91     86.50 o 
  -2  -1  17       25.67       22.70     27.95 o 
  -1  -1  17       45.77       44.50     28.28 o 
   0  -1  17     1852.02     1915.53    169.56 o 
   1  -1  17      255.41      254.77     54.89 o 
   2  -1  17      238.35      158.10     52.39 o 
   3  -1  17      494.43      567.27     69.41 o 
   4  -1  17      422.39      483.24     65.57 o 
   5  -1  17      367.94      262.75     59.19 o 
   6  -1  17       36.98       16.91     48.05 o 
  -6   0  17       81.23      113.02     46.73 o 
  -5   0  17      428.31      517.89     61.64 o 
  -4   0  17      358.56      362.66     53.38 o 
  -3   0  17       63.63       80.63     26.93 o 
  -2   0  17      375.44      334.81     36.20 o 
  -1   0  17      207.78      218.52     34.32 o 
   0   0  17      489.55      412.04     40.93 o 
   1   0  17       64.28       13.45     29.13 o 
   2   0  17      195.93      184.15     52.80 o 
   3   0  17      269.09      278.99     57.35 o 
   4   0  17      155.24      234.93     56.83 o 
   5   0  17       58.20      106.02     54.07 o 
   6   0  17      202.46      134.36     55.38 o 
   7   0  17      268.89      193.21     58.73 o 
  -5   1  17       21.24        4.14     37.49 o 
  -4   1  17       50.45       83.11     40.72 o 
  -3   1  17      279.82      205.01     47.11 o 
  -2   1  17      297.10      339.10     50.46 o 
  -1   1  17        1.31        3.70     25.54 o 
   0   1  17       17.25       20.09     27.66 o 
   1   1  17     1611.85     1619.96     81.50 o 
   2   1  17      598.32      566.15     45.34 o 
   3   1  17        3.60       15.66     45.94 o 
   4   1  17      197.12      179.64     56.33 o 
   5   1  17      759.28      904.06     81.52 o 
   6   1  17      460.28      489.87     69.39 o 
   7   1  17        5.62      -29.49     54.52 o 
  -5   2  17      148.33       79.66     46.42 o 
  -4   2  17      677.94      678.42     67.33 o 
  -3   2  17      197.45      191.11     46.47 o 
  -2   2  17        7.69      -12.72     33.33 o 
  -1   2  17      136.82      183.27     44.96 o 
   0   2  17     1377.02     1296.99    105.94 o 
   1   2  17      771.84      848.00     50.97 o 
   2   2  17        0.08      -27.99     27.99 o 
   3   2  17      332.53      417.35     63.25 o 
   4   2  17      616.22      871.11     81.70 o 
   5   2  17      234.06      188.42     57.26 o 
   6   2  17        2.22       25.43     53.26 o 
   7   2  17      269.55      267.13     64.52 o 
  -5   3  17      235.78      163.25     51.79 o 
  -4   3  17      297.29      305.82     53.86 o 
  -3   3  17       35.44       24.56     37.13 o 
  -2   3  17      306.78      285.12     50.08 o 
  -1   3  17      744.27      604.39     62.97 o 
   0   3  17      155.66      123.38     44.44 o 
   1   3  17      119.43       81.69     32.37 o 
   2   3  17     1209.24     1258.03     58.95 o 
   3   3  17      312.31      362.49     40.90 o 
   4   3  17       10.90      -27.55     46.61 o 
   5   3  17      247.81      250.10     60.36 o 
   6   3  17      578.48      714.18     76.49 o 
   7   3  17      275.96      242.91     60.77 o 
  -4   4  17      264.65      211.42     51.31 o 
  -3   4  17      541.23      505.23     61.03 o 
  -2   4  17      177.80      275.20     51.05 o 
  -1   4  17        6.98      -17.94     34.77 o 
   0   4  17     1054.96     1308.71     81.86 o 
   1   4  17      966.12      950.46     73.03 o 
   2   4  17      576.13      571.51     46.34 o 
   3   4  17       10.43       40.29     31.67 o 
   4   4  17      499.89      402.71     63.71 o 
   5   4  17      450.84      458.91     68.57 o 
   6   4  17      213.75      287.56     66.73 o 
   7   4  17        4.86      -27.96     53.25 o 
  -4   5  17      418.59      366.53     62.28 o 
  -3   5  17       96.76       74.09     44.05 o 
  -2   5  17      158.64      101.76     46.59 o 
  -1   5  17      248.15      352.06     55.37 o 
   0   5  17      484.49      561.26     62.36 o 
   1   5  17       34.13        2.15     38.64 o 
   2   5  17      265.53      215.46     51.18 o 
   3   5  17      176.49      178.20     36.94 o 
   4   5  17      251.19      289.22    104.80 o 
   5   5  17        1.39       10.45     51.06 o 
   6   5  17      242.67      372.40     66.67 o 
   7   5  17      179.09      169.90     38.42 o 
  -3   6  17      120.83      133.43     47.90 o 
  -2   6  17      265.03      163.52     50.17 o 
  -1   6  17       16.09      100.91     43.83 o 
   0   6  17       51.54        5.17     38.80 o 
   1   6  17      368.88      401.01     57.60 o 
   2   6  17      575.72      574.97     62.36 o 
   3   6  17       20.52       12.38     41.58 o 
   4   6  17       56.12       76.54     45.39 o 
   5   6  17      196.89      260.30     61.34 o 
   6   6  17      408.91      381.81     79.21 o 
   7   6  17       33.47        9.40     33.27 o 
  -2   7  17       37.69       42.80     45.35 o 
  -1   7  17       13.55       46.89     44.00 o 
   0   7  17      157.10      193.44     51.61 o 
   1   7  17      229.42      177.14     50.64 o 
   2   7  17       60.80       11.98     41.08 o 
   3   7  17       58.08       10.30     45.16 o 
   4   7  17      284.79      235.49     55.27 o 
   6   7  17        1.75       18.72     41.59 o 
  -1   8  17       62.12       64.15     47.42 o 
   0   8  17       60.09       -5.66     43.67 o 
   1   8  17        2.32      -37.77     41.15 o 
   2   8  17      160.54      160.97     50.81 o 
   3   8  17      146.46      124.70     50.65 o 
   4   8  17       53.87       36.16     47.77 o 
   2   9  17      218.98      179.85     53.03 o 
  -3  -4  18       12.21       35.19     37.23 o 
  -2  -4  18       24.95       -6.97     41.94 o 
  -1  -4  18      507.01      561.90     69.85 o 
   0  -4  18      387.52      454.74     64.45 o 
   1  -4  18        1.32       52.23     49.28 o 
   2  -4  18       53.79       78.76     49.03 o 
  -4  -3  18        0.05       -4.12     29.56 o 
  -3  -3  18      464.74      504.08     93.13 o 
  -2  -3  18      406.92      479.19     80.12 o 
  -1  -3  18      458.93      460.88     64.75 o 
   0  -3  18       32.23      -14.01     40.85 o 
   1  -3  18      288.03      196.29     54.78 o 
   2  -3  18      601.86      629.14     70.19 o 
   3  -3  18      296.34      315.14     61.22 o 
   4  -3  18        2.50        8.40     49.55 o 
  -4  -2  18      448.04      418.43     46.87 o 
  -3  -2  18      620.46      785.24     50.17 o 
  -2  -2  18      468.64      536.47     44.93 o 
  -1  -2  18       40.16       -6.13     27.10 o 
   0  -2  18      241.37      280.00     55.99 o 
   1  -2  18      881.95      941.66     79.34 o 
   2  -2  18      171.29      232.47     56.50 o 
   3  -2  18       98.46       94.08     52.43 o 
   4  -2  18      409.95      418.45     66.85 o 
  -4  -1  18      219.45      171.79     47.76 o 
  -3  -1  18       70.01       38.73     28.93 o 
  -2  -1  18      256.32      284.19     80.59 o 
  -1  -1  18      873.99      866.96     51.29 o 
   0  -1  18      126.15      205.52     36.42 o 
   1  -1  18        9.21       45.51     48.94 o 
   2  -1  18      933.37     1127.59     85.18 o 
   3  -1  18      639.46      599.20     71.37 o 
   4  -1  18      119.62      187.87     55.90 o 
   5  -1  18      108.12      100.15     55.06 o 
  -4   0  18      164.08       91.98     43.48 o 
  -3   0  18      774.11      836.52     71.68 o 
  -2   0  18      515.28      530.77     43.11 o 
  -1   0  18       88.06      136.60     32.38 o 
   0   0  18      340.15      367.13     40.21 o 
   1   0  18      959.30     1004.07     68.54 o 
   2   0  18      749.92      787.28     74.42 o 
   3   0  18        5.36      -17.88     50.84 o 
   4   0  18      281.22      403.89     66.13 o 
   5   0  18      471.61      535.30     71.42 o 
  -4   1  18      529.30      543.63     65.81 o 
  -3   1  18       14.05       27.89     39.28 o 
  -2   1  18       10.24       29.95     37.75 o 
  -1   1  18      250.39      254.23     35.80 o 
   0   1  18      644.62      574.66     66.43 o 
   1   1  18        3.60       -1.35     28.90 o 
   2   1  18       89.33      104.60     52.47 o 
   3   1  18      424.25      402.69     64.62 o 
   4   1  18      303.81      275.42     60.97 o 
   5   1  18        7.64      -26.90     50.13 o 
   6   1  18       68.66      139.01     59.88 o 
  -4   2  18        3.75      -15.03     40.04 o 
  -3   2  18      240.97      180.08     49.42 o 
  -2   2  18      401.59      461.02     59.37 o 
  -1   2  18      273.22      334.41     52.93 o 
   0   2  18       26.68       39.89     29.57 o 
   1   2  18      462.00      494.04     44.27 o 
   2   2  18      746.47      812.88     62.07 o 
   3   2  18      169.12      109.55     54.29 o 
   4   2  18        8.98       50.42     51.61 o 
   5   2  18      281.27      287.57     63.45 o 
   6   2  18      502.97      554.57     74.94 o 
  -4   3  18      235.23      170.76     51.25 o 
  -3   3  18      152.11       87.78     44.51 o 
  -2   3  18      263.33      283.23     52.80 o 
  -1   3  18       58.02       57.67     40.59 o 
   0   3  18      196.16      128.64     45.26 o 
   1   3  18      421.08      464.42     43.41 o 
   2   3  18      230.39      280.74     39.70 o 
   3   3  18       34.57       46.22     49.15 o 
   4   3  18      125.11      112.15     55.75 o 
   5   3  18      209.86      198.56     60.90 o 
   6   3  18       93.47      180.15     66.65 o 
  -3   4  18        3.88      -10.38     39.38 o 
  -2   4  18       36.22       31.81     41.51 o 
  -1   4  18      292.82      290.34     54.12 o 
   0   4  18      267.09      228.03     51.10 o 
   1   4  18        0.78       26.12     42.06 o 
   2   4  18      166.60      124.26     47.50 o 
   3   4  18      458.54      543.84     48.46 o 
   4   4  18      336.99      493.58     72.66 o 
   5   4  18        2.08      -10.54     53.03 o 
   6   4  18      286.73      283.46     65.71 o 
  -2   5  18      300.53      268.50     56.57 o 
  -1   5  18       88.31       45.93     44.39 o 
   0   5  18       10.51       93.35     45.08 o 
   1   5  18      505.44      591.58     65.59 o 
   2   5  18      595.31      578.43     68.19 o 
   3   5  18      102.81        5.87     44.63 o 
   4   5  18        2.74      -15.90     48.59 o 
   5   5  18      269.13      338.55     67.04 o 
   6   5  18      276.81      325.40     70.33 o 
  -1   6  18       22.77       -7.49     41.80 o 
   0   6  18      279.81      350.75     59.69 o 
   1   6  18      186.31      198.59     52.71 o 
   2   6  18        2.14      -33.03     42.82 o 
   3   6  18      286.91      381.80     61.72 o 
   4   6  18      367.61      480.38     64.17 o
[truncated: 3,652 more chars]
